# Supplementary material for: A hydrogen sulfate salt of chlordiazepoxide
Source: Acta Crystallogr Sect E Struct Rep Online. 2012 Jun 13;68(Pt 7):o2091–2. doi: 10.1107/S1600536812024920 (PMC3393906; doi:10.1107/S1600536812024920)
Supplement: Supplementary file 1 [file e-68-o2091-sup1.cif]

##############################################################################
#                                                                            #
# This CIF contains the data in a paper accepted for publication in          #
# Acta Crystallographica Section E. It conforms to the requirements of       #
# Notes for Authors for Acta Crystallographica Section E, and has been       #
# peer reviewed under the auspices of the IUCr Commission on Journals.       #
#                                                                            #
# Full details of the Crystallographic Information File format               #
# are given in the paper "The Crystallographic Information File (CIF):       #
# a New Standard Archive File for Crystallography" by S. R. Hall, F. H.      #
# Allen and I. D. Brown [Acta Cryst. (1991), A47, 655-685].                  #
#                                                                            #
# The current version of the core CIF dictionary is obtainable from          #
# ftp://ftp.iucr.org/pub/cif_core.dic.                                       #
#                                                                            #
# Software is freely available for graphical display of the structure(s)     #
# in this CIF. For information consult the CIF software page                 #
# http://www.iucr.org/resources/cif/software.                                #
#                                                                            #
# This file may be used for bona fide research purposes within the           #
# scientific community so long as proper attribution is given to the journal # 
# article from which it was obtained.                                        #
#                                                                            #
##############################################################################
data_global
_audit_creation_method     'maXus'
_journal_date_recd_electronic     2012-05-08
_journal_date_accepted     2012-05-31
_journal_name_full     'Acta Crystallographica, Section E'
_journal_year     2012
_journal_volume     68
_journal_issue      7
_journal_page_first     o2091
_journal_page_last     o2092
_journal_paper_category     QO
_journal_paper_doi     10.1107/S1600536812024920
_journal_coeditor_code     HB6784
_publ_contact_author_name     'Andreas Fischer'
_publ_contact_author_address
;
Division of Applied Physical Chemistry
School of Chemical Science and Engineering
Royal Institute of Technology (KTH)
100 44 Stockholm
Sweden
;
_publ_contact_author_email     'afischer@kth.se'
_publ_contact_author_fax     ' '
_publ_contact_author_phone     '+46 8 790-7987'
_publ_section_title
;
A hydrogen sulfate salt of chlordiazepoxide
;
loop_
    _publ_author_name
    _publ_author_footnote
    _publ_author_address
    'Diesen, Veronica' ?
;
Division of Applied Physical Chemistry
School of Chemical Science and Engineering
Royal Institute of Technology (KTH)
100 44 Stockholm
Sweden
;
    'Lousada, Cl\'audio' .
;
Division of Applied Physical Chemistry
School of Chemical Science and Engineering
Royal Institute of Technology (KTH)
100 44 Stockholm
Sweden
;
    'Fischer, Andreas' .
;
Division of Applied Physical Chemistry
School of Chemical Science and Engineering
Royal Institute of Technology (KTH)
100 44 Stockholm
Sweden
;
_publ_section_synopsis     .
data_I
_chemical_name_systematic
;
7-chloro-<i>N</i>-methyl-5-phenyl-2,3-dihydro-1<i>H</i>-
1,4-benzodiazepin-2-iminium 4-oxide hydrogen sulfate
;
_chemical_formula_moiety     'C16 H15 Cl N3 O +, H O4 S -'
_chemical_formula_sum     'C16 H16 Cl N3 O5 S'
_chemical_formula_iupac     'C16 H15 Cl N3 O +, H S O4 -'
_chemical_formula_weight     397.837
_symmetry_cell_setting     monoclinic
_symmetry_space_group_name_H-M     'P 21/c'
_symmetry_space_group_name_Hall     '-P 2ybc'
loop_
    _symmetry_equiv_pos_as_xyz
    'x, y, z'
    '-x, y+1/2, -z+1/2'
    '-x, -y, -z'
    'x, -y-1/2, z-1/2'
_cell_length_a     13.9899(6)
_cell_length_b     8.7579(10)
_cell_length_c     13.9084(6)
_cell_angle_alpha     90.00
_cell_angle_beta     99.657(9)
_cell_angle_gamma     90.00
_cell_volume     1679.9(2)
_cell_formula_units_Z     4
_cell_measurement_reflns_used     84
_cell_measurement_theta_min     4.2
_cell_measurement_theta_max     20.7
_cell_measurement_temperature     173
_cell_special_details     ?
_exptl_crystal_description     'plate'
_exptl_crystal_colour     'yellow'
_exptl_crystal_size_max     0.58
_exptl_crystal_size_mid     0.54
_exptl_crystal_size_min     0.14
_exptl_crystal_density_diffrn     1.573
_exptl_crystal_density_method     'not measured'
_exptl_crystal_F_000     824
_exptl_absorpt_coefficient_mu     0.387
_exptl_absorpt_correction_type     multi-scan
_exptl_absorpt_process_details     '(SADABS; Sheldrick, 2003)'
_exptl_absorpt_correction_T_min     0.806
_exptl_absorpt_correction_T_max     0.947
_exptl_special_details     ?
_diffrn_ambient_temperature     173
_diffrn_radiation_type     'MoK\a'
loop_
    _diffrn_radiation_wavelength
    0.71073
_diffrn_radiation_source     'fine-focus sealed tube'
_diffrn_measurement_device     'Bruker--Nonius KappaCCD'
_diffrn_measurement_method     '\f and \w'
_diffrn_reflns_number     23827
_diffrn_reflns_av_R_equivalents     0.0519
_diffrn_reflns_av_sigmaI/netI     0.0425
_diffrn_reflns_theta_min     4.53
_diffrn_reflns_theta_max     27.52
_diffrn_reflns_theta_full     27.52
_diffrn_measured_fraction_theta_max     0.992
_diffrn_measured_fraction_theta_full     0.992
_diffrn_reflns_limit_h_min     -18
_diffrn_reflns_limit_h_max     17
_diffrn_reflns_limit_k_min     -11
_diffrn_reflns_limit_k_max     11
_diffrn_reflns_limit_l_min     -18
_diffrn_reflns_limit_l_max     18
_refine_special_details
;
Refinement of <i>F</i>^2^ against ALL reflections. The weighted <i>R</i>-factor
<i>wR</i> and goodness of fit <i>S</i> are based on <i>F</i>^2^, conventional
<i>R</i>-factors <i>R</i> are based on <i>F</i>, with <i>F</i> set to zero for
negative <i>F</i>^2^. The threshold expression of <i>F</i>^2^ >
\s(<i>F</i>^2^) is used only for calculating <i>R</i>-factors(gt) <i>etc</i>.
and is not relevant to the choice of reflections for refinement.
<i>R</i>-factors based on <i>F</i>^2^ are statistically about twice as large
as those based on <i>F</i>, and <i>R</i>- factors based on ALL data will be
even larger.
;
_reflns_number_total     3835
_reflns_number_gt     2802
_reflns_threshold_expression     I>2\s(I)
_refine_ls_structure_factor_coef     Fsqd
_refine_ls_matrix_type     full
_refine_ls_R_factor_all     0.0673
_refine_ls_R_factor_gt     0.0373
_refine_ls_wR_factor_gt     0.0777
_refine_ls_wR_factor_ref     0.0876
_refine_ls_goodness_of_fit_ref     1.033
_refine_ls_restrained_S_all     1.033
_refine_ls_number_reflns     3835
_refine_ls_number_parameters     245
_refine_ls_number_restraints     1
_refine_ls_number_constraints     13
_refine_ls_hydrogen_treatment     mixed
_refine_ls_weighting_scheme     calc
_refine_ls_weighting_details
         'calc w=1/[\s^2^(Fo^2^)+(0.0365P)^2^+1.1198P] where P=(Fo^2^+2Fc^2^)/3'
_atom_sites_solution_hydrogens     geom
_atom_sites_solution_primary     direct
_atom_sites_solution_secondary     difmap
_refine_ls_shift/su_max     0.000
_refine_ls_shift/su_mean     0.000
_refine_diff_density_max     0.333
_refine_diff_density_min     -0.390
_refine_ls_extinction_method     none
_refine_ls_extinction_coef     ?
loop_
    _atom_type_symbol
    _atom_type_description
    _atom_type_scat_dispersion_real
    _atom_type_scat_dispersion_imag
    _atom_type_scat_source
    'C' 'C' 0.0033 0.0016
                         'International Tables Vol C Tables 4.2.6.8 and 6.1.1.4'
    'H' 'H' 0.0000 0.0000
                         'International Tables Vol C Tables 4.2.6.8 and 6.1.1.4'
    'Cl' 'Cl' 0.1484 0.1585
                         'International Tables Vol C Tables 4.2.6.8 and 6.1.1.4'
    'N' 'N' 0.0061 0.0033
                         'International Tables Vol C Tables 4.2.6.8 and 6.1.1.4'
    'O' 'O' 0.0106 0.0060
                         'International Tables Vol C Tables 4.2.6.8 and 6.1.1.4'
    'S' 'S' 0.1246 0.1234
                         'International Tables Vol C Tables 4.2.6.8 and 6.1.1.4'
_computing_data_collection     'COLLECT (Nonius, 1999)'
_computing_cell_refinement     'DIRAX (Duisenberg, 1992)'
_computing_data_reduction     'EvalCCD (Duisenberg <i>et al.</i>, 2003)'
_computing_structure_solution     'SHELXS97 (Sheldrick, 2008)'
_computing_structure_refinement     'SHELXL97 (Sheldrick, 2008)'
_computing_molecular_graphics     'DIAMOND (Brandenburg, 2007)'
_computing_publication_material     'publCIF (Westrip, 2010)'
loop_
    _atom_site_type_symbol
    _atom_site_label
    _atom_site_fract_x
    _atom_site_fract_y
    _atom_site_fract_z
    _atom_site_U_iso_or_equiv
    _atom_site_adp_type
    _atom_site_calc_flag
    _atom_site_refinement_flags
    _atom_site_occupancy
    _atom_site_symmetry_multiplicity
    _atom_site_disorder_assembly
    _atom_site_disorder_group
    C C1 0.29397(13) 0.9226(2) 0.03883(14) 0.0192(4) Uani d . 1 1 . .
    C C2 0.23368(14) 1.0175(2) 0.08120(14) 0.0196(4) Uani d . 1 1 . .
    C C3 0.18881(14) 0.9588(2) 0.15418(14) 0.0189(4) Uani d . 1 1 . .
    C C4 0.20316(13) 0.8080(2) 0.18584(13) 0.0154(4) Uani d . 1 1 . .
    C C5 0.26573(13) 0.7120(2) 0.14382(13) 0.0157(4) Uani d . 1 1 . .
    C C6 0.31045(13) 0.7742(2) 0.06926(14) 0.0185(4) Uani d . 1 1 . .
    C C7 0.29408(13) 0.5551(2) 0.17423(13) 0.0147(4) Uani d . 1 1 . .
    C C8 0.39263(13) 0.5004(2) 0.16413(13) 0.0163(4) Uani d . 1 1 . .
    C C9 0.40329(14) 0.3805(2) 0.10173(14) 0.0192(4) Uani d . 1 1 . .
    C C10 0.49545(14) 0.3410(2) 0.08574(15) 0.0233(4) Uani d . 1 1 . .
    C C11 0.57571(14) 0.4185(3) 0.13293(15) 0.0253(5) Uani d . 1 1 . .
    C C12 0.56519(15) 0.5383(3) 0.19530(16) 0.0288(5) Uani d . 1 1 . .
    C C13 0.47339(14) 0.5800(3) 0.21034(15) 0.0251(5) Uani d . 1 1 . .
    C C14 0.13111(13) 0.5056(2) 0.20202(13) 0.0161(4) Uani d . 1 1 . .
    C C15 0.12400(12) 0.6247(2) 0.27772(13) 0.0144(4) Uani d . 1 1 . .
    C C16 0.06161(16) 0.6949(3) 0.42636(15) 0.0252(5) Uani d . 1 1 . .
    Cl Cl1 0.35131(4) 0.99179(6) -0.05429(4) 0.02899(14) Uani d . 1 1 . .
    N N1 0.15794(11) 0.76324(19) 0.26510(11) 0.0159(3) Uani d D 1 1 . .
    N N2 0.23277(11) 0.46083(18) 0.20355(11) 0.0149(3) Uani d . 1 1 . .
    N N3 0.08275(12) 0.5887(2) 0.35181(12) 0.0173(3) Uani d . 1 1 . .
    O O1 0.25496(9) 0.32031(15) 0.23206(10) 0.0211(3) Uani d . 1 1 . .
    O O2 0.21788(10) 0.2042(2) 0.39254(12) 0.0328(4) Uani d . 1 1 . .
    O O3 0.08836(10) 0.02501(17) 0.33641(11) 0.0304(4) Uani d . 1 1 . .
    O O4 0.12080(11) 0.1162(2) 0.50292(11) 0.0361(4) Uani d . 1 1 . .
    O O5 0.04859(11) 0.28024(17) 0.37061(12) 0.0309(4) Uani d . 1 1 . .
    S S1 0.11383(3) 0.15276(5) 0.40179(3) 0.01669(12) Uani d . 1 1 . .
    H H2 0.2234 1.1204 0.0605 0.024 Uiso calc R 1 1 . .
    H H3 0.1471 1.0227 0.1837 0.023 Uiso calc R 1 1 . .
    H H6 0.3529 0.7123 0.0393 0.022 Uiso calc R 1 1 . .
    H H9 0.3481 0.3259 0.0702 0.023 Uiso calc R 1 1 . .
    H H10 0.5033 0.2602 0.0421 0.028 Uiso calc R 1 1 . .
    H H11 0.6386 0.3895 0.1225 0.030 Uiso calc R 1 1 . .
    H H12 0.6206 0.5915 0.2275 0.035 Uiso calc R 1 1 . .
    H H13 0.4656 0.6631 0.2523 0.030 Uiso calc R 1 1 . .
    H H14A 0.0928 0.4149 0.2145 0.019 Uiso calc R 1 1 . .
    H H14B 0.1037 0.5461 0.1368 0.019 Uiso calc R 1 1 . .
    H H16A 0.1194 0.7562 0.4500 0.038 Uiso calc R 1 1 . .
    H H16B 0.0429 0.6375 0.4808 0.038 Uiso calc R 1 1 . .
    H H16C 0.0083 0.7625 0.3983 0.038 Uiso calc R 1 1 . .
    H H1 0.1412(14) 0.834(2) 0.2988(14) 0.019 Uiso d D 1 1 . .
    H H3A 0.0662(16) 0.499(3) 0.3548(16) 0.021 Uiso d . 1 1 . .
    H H2A 0.2223(18) 0.242(3) 0.340(2) 0.039 Uiso d . 1 1 . .
loop_
    _atom_site_aniso_label
    _atom_site_aniso_U_11
    _atom_site_aniso_U_22
    _atom_site_aniso_U_33
    _atom_site_aniso_U_12
    _atom_site_aniso_U_13
    _atom_site_aniso_U_23
    C1 0.0178(9) 0.0210(11) 0.0193(10) -0.0002(8) 0.0049(7) 0.0032(8)
    C2 0.0213(10) 0.0141(10) 0.0233(10) 0.0017(8) 0.0030(8) 0.0017(8)
    C3 0.0186(10) 0.0169(10) 0.0212(10) 0.0034(8) 0.0035(7) -0.0027(8)
    C4 0.0146(9) 0.0157(10) 0.0157(9) 0.0002(7) 0.0023(7) -0.0015(8)
    C5 0.0159(9) 0.0139(10) 0.0171(9) 0.0013(7) 0.0025(7) -0.0013(8)
    C6 0.0181(9) 0.0186(11) 0.0197(10) 0.0026(8) 0.0061(7) 0.0007(8)
    C7 0.0167(9) 0.0152(10) 0.0124(9) 0.0013(7) 0.0029(7) -0.0020(7)
    C8 0.0157(9) 0.0164(10) 0.0178(9) 0.0042(8) 0.0056(7) 0.0035(8)
    C9 0.0192(10) 0.0170(11) 0.0223(10) 0.0011(8) 0.0065(8) 0.0017(8)
    C10 0.0261(11) 0.0204(11) 0.0258(11) 0.0076(9) 0.0109(8) 0.0006(9)
    C11 0.0168(10) 0.0330(13) 0.0273(11) 0.0091(9) 0.0076(8) 0.0065(10)
    C12 0.0162(10) 0.0372(14) 0.0318(12) -0.0031(9) 0.0001(8) -0.0023(10)
    C13 0.0224(11) 0.0259(12) 0.0270(11) -0.0004(9) 0.0044(8) -0.0089(9)
    C14 0.0136(9) 0.0176(10) 0.0178(9) 0.0003(7) 0.0052(7) -0.0031(8)
    C15 0.0110(8) 0.0165(10) 0.0159(9) 0.0035(7) 0.0023(7) -0.0004(8)
    C16 0.0315(11) 0.0263(12) 0.0201(10) 0.0063(9) 0.0113(8) 0.0000(9)
    Cl1 0.0333(3) 0.0255(3) 0.0325(3) 0.0051(2) 0.0179(2) 0.0108(2)
    N1 0.0191(8) 0.0146(9) 0.0156(8) 0.0026(7) 0.0073(6) -0.0036(7)
    N2 0.0178(8) 0.0125(8) 0.0151(8) 0.0032(6) 0.0048(6) -0.0009(6)
    N3 0.0202(8) 0.0142(9) 0.0191(8) 0.0019(7) 0.0082(6) -0.0007(7)
    O1 0.0272(7) 0.0124(7) 0.0265(8) 0.0044(6) 0.0123(6) 0.0029(6)
    O2 0.0210(8) 0.0484(11) 0.0283(8) -0.0117(7) 0.0018(6) 0.0130(8)
    O3 0.0296(8) 0.0227(8) 0.0402(9) -0.0017(6) 0.0100(7) -0.0145(7)
    O4 0.0409(9) 0.0502(11) 0.0195(8) 0.0005(8) 0.0113(6) 0.0093(7)
    O5 0.0319(8) 0.0177(8) 0.0434(9) 0.0045(6) 0.0071(7) 0.0043(7)
    S1 0.0206(2) 0.0146(2) 0.0162(2) -0.00200(19) 0.00691(17) -0.00031(19)
_geom_special_details
;
All e.s.d.'s (except the e.s.d. in the dihedral angle between two l.s. planes)
are estimated using the full covariance matrix. The cell e.s.d.'s are taken
into account individually in the estimation of e.s.d.'s in distances, angles
and torsion angles; correlations between e.s.d.'s in cell parameters are only
used when they are defined by crystal symmetry. An approximate (isotropic)
treatment of cell e.s.d.'s is used for estimating e.s.d.'s involving l.s.
planes.
;
loop_
    _geom_bond_atom_site_label_1
    _geom_bond_atom_site_label_2
    _geom_bond_site_symmetry_2
    _geom_bond_distance
    _geom_bond_publ_flag
    C1 C6 . 1.375(3) ?
    C1 C2 . 1.384(3) ?
    C1 Cl1 . 1.7426(19) ?
    C2 C3 . 1.379(3) ?
    C3 C4 . 1.396(3) ?
    C4 C5 . 1.409(3) ?
    C4 N1 . 1.415(2) ?
    C5 C6 . 1.407(3) ?
    C5 C7 . 1.473(3) ?
    C7 N2 . 1.304(2) ?
    C7 C8 . 1.488(2) ?
    C8 C9 . 1.386(3) ?
    C8 C13 . 1.390(3) ?
    C9 C10 . 1.388(3) ?
    C10 C11 . 1.381(3) ?
    C11 C12 . 1.385(3) ?
    C12 C13 . 1.384(3) ?
    C14 N2 . 1.472(2) ?
    C14 C15 . 1.497(3) ?
    C15 N3 . 1.301(2) ?
    C15 N1 . 1.325(2) ?
    C16 N3 . 1.460(3) ?
    N2 O1 . 1.314(2) ?
    O2 S1 . 1.5495(15) ?
    O3 S1 . 1.4481(15) ?
    O4 S1 . 1.4299(15) ?
    O5 S1 . 1.4611(15) ?
    C2 H2 . 0.9500 ?
    C3 H3 . 0.9500 ?
    C6 H6 . 0.9500 ?
    C9 H9 . 0.9500 ?
    C10 H10 . 0.9500 ?
    C11 H11 . 0.9500 ?
    C12 H12 . 0.9500 ?
    C13 H13 . 0.9500 ?
    C14 H14A . 0.9900 ?
    C14 H14B . 0.9900 ?
    C16 H16A . 0.9800 ?
    C16 H16B . 0.9800 ?
    C16 H16C . 0.9800 ?
    N1 H1 . 0.837(15) ?
    N3 H3A . 0.82(2) ?
    O2 H2A . 0.81(3) ?
loop_
    _geom_angle_atom_site_label_1
    _geom_angle_atom_site_label_2
    _geom_angle_atom_site_label_3
    _geom_angle_site_symmetry_1
    _geom_angle_site_symmetry_3
    _geom_angle
    _geom_angle_publ_flag
    C6 C1 C2 . . 121.28(18) ?
    C6 C1 Cl1 . . 118.89(15) ?
    C2 C1 Cl1 . . 119.83(16) ?
    C3 C2 C1 . . 118.37(18) ?
    C2 C3 C4 . . 121.68(18) ?
    C3 C4 C5 . . 120.00(17) ?
    C3 C4 N1 . . 116.63(16) ?
    C5 C4 N1 . . 123.22(17) ?
    C6 C5 C4 . . 117.30(17) ?
    C6 C5 C7 . . 116.17(16) ?
    C4 C5 C7 . . 126.42(17) ?
    C1 C6 C5 . . 121.36(18) ?
    N2 C7 C5 . . 121.40(16) ?
    N2 C7 C8 . . 119.59(17) ?
    C5 C7 C8 . . 118.85(16) ?
    C9 C8 C13 . . 120.34(17) ?
    C9 C8 C7 . . 120.11(17) ?
    C13 C8 C7 . . 119.25(17) ?
    C8 C9 C10 . . 119.30(18) ?
    C11 C10 C9 . . 120.29(19) ?
    C10 C11 C12 . . 120.47(18) ?
    C13 C12 C11 . . 119.6(2) ?
    C12 C13 C8 . . 120.01(19) ?
    N2 C14 C15 . . 110.70(15) ?
    N3 C15 N1 . . 122.88(17) ?
    N3 C15 C14 . . 118.61(17) ?
    N1 C15 C14 . . 118.50(16) ?
    C15 N1 C4 . . 125.00(16) ?
    C7 N2 O1 . . 123.56(15) ?
    C7 N2 C14 . . 120.75(16) ?
    O1 N2 C14 . . 115.63(14) ?
    C15 N3 C16 . . 125.30(18) ?
    O4 S1 O3 . . 114.42(10) ?
    O4 S1 O5 . . 113.54(10) ?
    O3 S1 O5 . . 109.17(9) ?
    O4 S1 O2 . . 103.70(9) ?
    O3 S1 O2 . . 107.94(9) ?
    O5 S1 O2 . . 107.58(9) ?
    C3 C2 H2 . . 120.8 ?
    C1 C2 H2 . . 120.8 ?
    C2 C3 H3 . . 119.2 ?
    C4 C3 H3 . . 119.2 ?
    C1 C6 H6 . . 119.3 ?
    C5 C6 H6 . . 119.3 ?
    C8 C9 H9 . . 120.4 ?
    C10 C9 H9 . . 120.4 ?
    C11 C10 H10 . . 119.9 ?
    C9 C10 H10 . . 119.9 ?
    C10 C11 H11 . . 119.8 ?
    C12 C11 H11 . . 119.8 ?
    C13 C12 H12 . . 120.2 ?
    C11 C12 H12 . . 120.2 ?
    C12 C13 H13 . . 120.0 ?
    C8 C13 H13 . . 120.0 ?
    N2 C14 H14A . . 109.5 ?
    C15 C14 H14A . . 109.5 ?
    N2 C14 H14B . . 109.5 ?
    C15 C14 H14B . . 109.5 ?
    H14A C14 H14B . . 108.1 ?
    N3 C16 H16A . . 109.5 ?
    N3 C16 H16B . . 109.5 ?
    H16A C16 H16B . . 109.5 ?
    N3 C16 H16C . . 109.5 ?
    H16A C16 H16C . . 109.5 ?
    H16B C16 H16C . . 109.5 ?
    C15 N1 H1 . . 117.9(15) ?
    C4 N1 H1 . . 115.7(15) ?
    C15 N3 H3A . . 116.0(16) ?
    C16 N3 H3A . . 118.7(16) ?
    S1 O2 H2A . . 114.0(18) ?
loop_
    _geom_hbond_atom_site_label_D
    _geom_hbond_atom_site_label_H
    _geom_hbond_atom_site_label_A
    _geom_hbond_site_symmetry_A
    _geom_hbond_distance_DH
    _geom_hbond_distance_HA
    _geom_hbond_distance_DA
    _geom_hbond_angle_DHA
    _geom_hbond_publ_flag
    N3 H3A O5 . 0.82(2) 1.95(2) 2.764(2) 171(2) y
    N1 H1 O3 1_565 0.837(15) 1.932(16) 2.741(2) 162(2) y
    O2 H2A O1 . 0.81(3) 1.78(3) 2.583(2) 170(3) y
_iucr_refine_instructions_details
;
TITL ?
CELL 0.71073  13.9899   8.7579  13.9084  90.0000  99.6570   90.0000
ZERR    4  0.0016  0.0010  0.0006  0.0000  0.0090  0.0000
LATT  1
SYMM - X, 1/2 + Y, 1/2 - Z
SFAC C  H  Cl N  O  S
DISP C    0.00330   0.00160
DISP H    0.00000   0.00000
DISP Cl   0.14840   0.15850
DISP N    0.00610   0.00330
DISP O    0.01060   0.00600
DISP S    0.12460   0.12340
UNIT    64   64    4   12   20    4
LIST 4
ACTA
TEMP -100
EQIV $1 x, y+1, z
DFIX 0.88 0.02 N1 H1
HTAB N3 O5
HTAB N1 O3_$1
HTAB O2 O1
BOND $H
FMAP 2
PLAN -20
L.S.  8
OMIT  -3.0000 180
WGHT    0.036500    1.119800
FVAR       0.38013
C1    1    0.293971    0.922638    0.038833    11.00000    0.01775    0.02102 =
         0.01934    0.00315    0.00486   -0.00022
C2    1    0.233676    1.017466    0.081196    11.00000    0.02131    0.01408 =
         0.02326    0.00170    0.00303    0.00173
AFIX  43
H2    2    0.223444    1.120422    0.060507    11.00000   -1.20000
AFIX   0
C3    1    0.188808    0.958842    0.154182    11.00000    0.01856    0.01685 =
         0.02122   -0.00269    0.00355    0.00337
AFIX  43
H3    2    0.147073    1.022718    0.183677    11.00000   -1.20000
AFIX   0
C4    1    0.203157    0.807985    0.185841    11.00000    0.01464    0.01573 =
         0.01568   -0.00150    0.00228    0.00021
C5    1    0.265734    0.712020    0.143825    11.00000    0.01592    0.01394 =
         0.01705   -0.00133    0.00246    0.00130
C6    1    0.310452    0.774184    0.069263    11.00000    0.01811    0.01864 =
         0.01969    0.00066    0.00612    0.00257
AFIX  43
H6    2    0.352897    0.712283    0.039349    11.00000   -1.20000
AFIX   0
C7    1    0.294083    0.555105    0.174225    11.00000    0.01673    0.01525 =
         0.01242   -0.00203    0.00293    0.00134
C8    1    0.392634    0.500383    0.164134    11.00000    0.01573    0.01641 =
         0.01778    0.00346    0.00558    0.00422
C9    1    0.403293    0.380456    0.101733    11.00000    0.01920    0.01696 =
         0.02233    0.00174    0.00647    0.00113
AFIX  43
H9    2    0.348122    0.325887    0.070248    11.00000   -1.20000
AFIX   0
C10   1    0.495447    0.340952    0.085741    11.00000    0.02611    0.02035 =
         0.02582    0.00063    0.01087    0.00762
AFIX  43
H10   2    0.503307    0.260188    0.042141    11.00000   -1.20000
AFIX   0
C11   1    0.575712    0.418525    0.132925    11.00000    0.01682    0.03302 =
         0.02734    0.00651    0.00760    0.00906
AFIX  43
H11   2    0.638615    0.389516    0.122535    11.00000   -1.20000
AFIX   0
C12   1    0.565188    0.538335    0.195299    11.00000    0.01617    0.03718 =
         0.03177   -0.00233    0.00011   -0.00312
AFIX  43
H12   2    0.620595    0.591541    0.227548    11.00000   -1.20000
AFIX   0
C13   1    0.473392    0.580050    0.210342    11.00000    0.02242    0.02591 =
         0.02697   -0.00895    0.00443   -0.00035
AFIX  43
H13   2    0.465585    0.663134    0.252251    11.00000   -1.20000
AFIX   0
C14   1    0.131114    0.505604    0.202021    11.00000    0.01360    0.01762 =
         0.01785   -0.00310    0.00516    0.00025
AFIX  23
H14A  2    0.092800    0.414878    0.214517    11.00000   -1.20000
H14B  2    0.103665    0.546093    0.136762    11.00000   -1.20000
AFIX   0
C15   1    0.124001    0.624707    0.277723    11.00000    0.01096    0.01649 =
         0.01585   -0.00036    0.00228    0.00348
C16   1    0.061609    0.694938    0.426361    11.00000    0.03148    0.02630 =
         0.02011   -0.00004    0.01128    0.00630
AFIX 137
H16A  2    0.119397    0.756186    0.450029    11.00000   -1.50000
H16B  2    0.042945    0.637476    0.480771    11.00000   -1.50000
H16C  2    0.008290    0.762452    0.398337    11.00000   -1.50000
AFIX   0
CL1   3    0.351312    0.991791   -0.054292    11.00000    0.03326    0.02550 =
         0.03247    0.01082    0.01785    0.00511
N1    4    0.157939    0.763241    0.265098    11.00000    0.01909    0.01460 =
         0.01562   -0.00359    0.00731    0.00259
AFIX   2
H1    2    0.141172    0.834493    0.298801    11.00000   -1.20000
AFIX   0
N2    4    0.232768    0.460827    0.203548    11.00000    0.01776    0.01251 =
         0.01512   -0.00092    0.00478    0.00316
N3    4    0.082751    0.588743    0.351811    11.00000    0.02024    0.01417 =
         0.01906   -0.00070    0.00816    0.00192
AFIX   2
H3A   2    0.066209    0.499311    0.354840    11.00000   -1.20000
AFIX   0
O1    5    0.254956    0.320313    0.232056    11.00000    0.02717    0.01237 =
         0.02646    0.00294    0.01231    0.00437
O2    5    0.217881    0.204185    0.392543    11.00000    0.02100    0.04842 =
         0.02827    0.01303    0.00183   -0.01170
AFIX   2
H2A   2    0.222312    0.242394    0.340086    11.00000   -1.20000
AFIX   0
O3    5    0.088360    0.025010    0.336409    11.00000    0.02955    0.02271 =
         0.04025   -0.01453    0.00999   -0.00168
O4    5    0.120800    0.116164    0.502921    11.00000    0.04085    0.05019 =
         0.01946    0.00930    0.01127    0.00052
O5    5    0.048592    0.280242    0.370610    11.00000    0.03192    0.01766 =
         0.04335    0.00434    0.00709    0.00452
S1    6    0.113831    0.152764    0.401790    11.00000    0.02060    0.01460 =
         0.01619   -0.00031    0.00691   -0.00200
HKLF 4
REM  ?
REM R1 =  0.0373 for   2802 Fo > 4sig(Fo)  and  0.0673 for all   3835 data
REM    245 parameters refined using      1 restraints
END
WGHT      0.0365      1.1106
REM Highest difference peak  0.333,  deepest hole -0.390,  1-sigma level  0.065
Q1    1   0.2779  0.7500  0.1022  11.00000  0.05    0.33
Q2    1   0.3400  0.5289  0.1675  11.00000  0.05    0.31
Q3    1   0.2548  0.7696  0.1786  11.00000  0.05    0.30
Q4    1   0.1332  0.5690  0.2439  11.00000  0.05    0.29
Q5    1   0.4274  0.5476  0.1785  11.00000  0.05    0.28
Q6    1   0.2276  0.7523  0.1525  11.00000  0.05    0.28
Q7    1   0.2741  0.6452  0.1655  11.00000  0.05    0.27
Q8    1   0.4514  0.3869  0.0879  11.00000  0.05    0.26
Q9    1   0.2187  0.1047  0.3572  11.00000  0.05    0.26
Q10   1   0.3920  0.4635  0.1199  11.00000  0.05    0.26
Q11   1   0.0589  0.2975  0.3069  11.00000  0.05    0.22
Q12   1   0.3172  0.7307  0.0400  11.00000  0.05    0.22
Q13   1   0.2770  0.5323  0.2059  11.00000  0.05    0.22
Q14   1   0.2159  0.8883  0.1837  11.00000  0.05    0.22
Q15   1   0.2837  0.8446  0.0430  11.00000  0.05    0.22
Q16   1   0.0384  0.3315  0.2394  11.00000  0.05    0.21
Q17   1  -0.0097  0.7586  0.3212  11.00000  0.05    0.21
Q18   1   0.5006  0.5764  0.1766  11.00000  0.05    0.20
Q19   1   0.1180  0.1249  0.5355  11.00000  0.05    0.20
Q20   1   0.1970  0.9737  0.1082  11.00000  0.05    0.20
;
