# Supplementary material for: A hydrogen sulfate salt of chlordiazepoxide
Source: Acta Crystallogr Sect E Struct Rep Online. 2012 Jun 13;68(Pt 7):o2091–2. doi: 10.1107/S1600536812024920 (PMC3393906; doi:10.1107/S1600536812024920)
Supplement: Supplementary file 2 [file e-68-o2091-Isup2.hkl]

# 
# h,k,l, Fc-squared, Fo-squared, sigma(Fo-squared) and status flag 
# 
data_I
_shelx_title ' ?' 
_shelx_refln_list_code          4 
_shelx_F_calc_maximum      280.48 
_exptl_crystal_F_000       824.00 
_reflns_d_resolution_high  0.7691 
 
loop_ 
 _symmetry_equiv_pos_as_xyz 
 'x, y, z' 
 '-x, y+1/2, -z+1/2' 
 '-x, -y, -z' 
 'x, -y-1/2, z-1/2' 
 
_cell_length_a    13.9899 
_cell_length_b     8.7579 
_cell_length_c    13.9084 
_cell_angle_alpha  90.000 
_cell_angle_beta   99.657 
_cell_angle_gamma  90.000 
 
_shelx_F_squared_multiplier     1.000 
 
loop_ 
 _refln_index_h 
 _refln_index_k 
 _refln_index_l 
 _refln_F_squared_calc 
 _refln_F_squared_meas 
 _refln_F_squared_sigma 
 _refln_observed_status 
   4   0   0     6241.66     5945.29     63.80 o 
   5   0   0     6434.03     6493.45     79.45 o 
   6   0   0     5495.21     5740.46     71.20 o 
   7   0   0     1442.40     1392.47     22.91 o 
   8   0   0     2117.17     2050.13     31.39 o 
   9   0   0     1799.31     1823.11     30.08 o 
  10   0   0      104.93      105.97      9.80 o 
  11   0   0      387.85      368.85     15.29 o 
  12   0   0      328.13      315.96     16.03 o 
  13   0   0     1024.80     1025.63     36.20 o 
  14   0   0       83.57       79.08     20.55 o 
  15   0   0       36.07       41.53     21.34 o 
  16   0   0       38.21       53.50     51.97 o 
  17   0   0      730.17      701.74     66.92 o 
   3   1   0      464.26      532.96      9.62 o 
   4   1   0       83.61       68.65      3.09 o 
   5   1   0     1076.69     1105.17     10.17 o 
   6   1   0      499.64      604.67      7.02 o 
   7   1   0     4856.88     4881.93     37.42 o 
   8   1   0      920.99      928.03     10.20 o 
   9   1   0      669.86      701.50     10.07 o 
  10   1   0     1677.72     1754.83     17.66 o 
  11   1   0      402.35      419.58     15.63 o 
  12   1   0       81.33      110.06     13.13 o 
  13   1   0       52.59       58.76     14.89 o 
  14   1   0      105.98       72.07     12.94 o 
  15   1   0      340.96      375.39     24.48 o 
  16   1   0      286.23      274.68     39.24 o 
  17   1   0      236.77      204.78     50.45 o 
   0   2   0     4552.35     3104.48     82.08 o 
   1   2   0     6906.77     6608.12    195.55 o 
   2   2   0       14.64       20.25      7.71 o 
   3   2   0     1290.14     1117.04     11.33 o 
   4   2   0     6738.59     7178.94     56.73 o 
   5   2   0       22.08       41.23      5.00 o 
   6   2   0      178.16      207.24      3.43 o 
   7   2   0      384.49      292.13      5.78 o 
   8   2   0       79.61       96.54      7.82 o 
   9   2   0      915.71      998.69     12.18 o 
  10   2   0        7.91       19.21      6.87 o 
  11   2   0      571.13      562.05     10.22 o 
  12   2   0      114.93      129.08      8.71 o 
  13   2   0       18.35       10.13     11.87 o 
  14   2   0      357.21      359.22     16.31 o 
  15   2   0      114.89      136.92     22.86 o 
  16   2   0       90.59       89.17     41.19 o 
  17   2   0      396.38      381.54     53.39 o 
   1   3   0      109.17       96.02      7.41 o 
   2   3   0      633.02      623.58     10.92 o 
   3   3   0        7.69       -2.90      4.08 o 
   4   3   0      487.34      525.26      7.73 o 
   5   3   0     1013.71      984.91     11.53 o 
   6   3   0      194.29      160.04      4.29 o 
   7   3   0     1280.95     1334.22     12.70 o 
   8   3   0       31.12       66.20      7.88 o 
   9   3   0       92.08      103.41      8.43 o 
  10   3   0      218.39      208.26      8.03 o 
  11   3   0      101.47      107.98      8.91 o 
  12   3   0       10.10        9.77      9.38 o 
  13   3   0      145.86      172.77     11.62 o 
  14   3   0       71.56      101.81     14.02 o 
  15   3   0      163.80      211.24     14.23 o 
  16   3   0       59.39       47.19     36.37 o 
  17   3   0       52.81      121.25     52.60 o 
   0   4   0     4210.97     4609.25     62.93 o 
   1   4   0      162.13      157.10      7.18 o 
   2   4   0     3133.51     3351.63     34.03 o 
   3   4   0     2934.63     2931.56     35.53 o 
   4   4   0      216.90      225.98      7.24 o 
   5   4   0     2526.70     2637.25     25.81 o 
   6   4   0      808.72      785.09     11.01 o 
   7   4   0     1932.02     1921.62     19.03 o 
   8   4   0      701.28      730.88     10.14 o 
   9   4   0      167.90      169.82      6.57 o 
  10   4   0     2044.52     2031.49     20.76 o 
  11   4   0       61.46       44.75      8.61 o 
  12   4   0      185.37      186.59     20.05 o 
  13   4   0      380.00      355.45     17.69 o 
  14   4   0      410.16      455.49     19.53 o 
  15   4   0       29.29        3.10     22.16 o 
  16   4   0      177.75      159.14     42.77 o 
   1   5   0     3298.04     3623.45     37.63 o 
   2   5   0       29.51       22.56      9.08 o 
   3   5   0      181.61      139.54      8.26 o 
   4   5   0      215.48      199.90      8.82 o 
   5   5   0     1726.30     1758.21     20.10 o 
   6   5   0     3007.15     3030.77     30.32 o 
   7   5   0      119.74       97.94      7.12 o 
   8   5   0       78.29      101.55      6.86 o 
   9   5   0        8.30        0.36      7.62 o 
  10   5   0       20.08       20.16      7.11 o 
  11   5   0      677.17      666.89     11.74 o 
  12   5   0      261.99      307.03     18.77 o 
  13   5   0      168.25      143.20     26.05 o 
  14   5   0      278.42      297.20     35.26 o 
  15   5   0       25.09       28.66     30.42 o 
  16   5   0      166.43      158.80     37.75 o 
   0   6   0     2659.48     2657.24     44.04 o 
   1   6   0       15.52       37.29      8.77 o 
   2   6   0      263.75      269.18     11.67 o 
   3   6   0        1.81       10.82      8.80 o 
   4   6   0     1086.85     1075.91     17.47 o 
   5   6   0       18.52        8.66      8.90 o 
   6   6   0       41.65       33.97      8.19 o 
   7   6   0     1276.42     1265.32     17.81 o 
   8   6   0     3102.99     3106.54     33.99 o 
   9   6   0     1050.08     1005.87     15.09 o 
  10   6   0       93.42       90.63      9.07 o 
  11   6   0        0.27       37.74     11.85 o 
  12   6   0       22.67       57.97     18.39 o 
  13   6   0      919.21      972.06     46.01 o 
  14   6   0       41.84       69.19     36.65 o 
  15   6   0       31.48       41.61     42.46 o 
   1   7   0      519.60      512.49     14.86 o 
   2   7   0      518.25      519.70     15.36 o 
   3   7   0        0.21        1.97     11.90 o 
   4   7   0        0.11        2.69     14.04 o 
   5   7   0      586.62      579.36     15.47 o 
   6   7   0      750.52      742.06     14.95 o 
   7   7   0      863.90      888.33     16.44 o 
   8   7   0      230.68      233.98     12.17 o 
   9   7   0      127.30      117.11     12.09 o 
  10   7   0       81.28       98.21     12.79 o 
  11   7   0       96.96       54.82     24.11 o 
  12   7   0       28.18       31.90     27.47 o 
  13   7   0      133.08      195.64     45.69 o 
  14   7   0      555.45      466.81     51.56 o 
   0   8   0      289.15      298.73     21.06 o 
   1   8   0        0.03        2.67     19.29 o 
   2   8   0      134.69      102.10     14.67 o 
   3   8   0       44.94       23.83     14.17 o 
   4   8   0     3652.26     3602.41     43.26 o 
   5   8   0        0.06       -4.39     14.68 o 
   6   8   0      322.42      312.88     16.94 o 
   7   8   0        1.58        1.59     17.19 o 
   8   8   0      942.26      980.36     25.54 o 
   9   8   0      150.33      138.62     17.92 o 
  10   8   0       99.41      110.76     27.34 o 
  11   8   0       71.79      -26.49     43.39 o 
  12   8   0        3.99       67.51     50.76 o 
   1   9   0      269.40      257.40     34.72 o 
   2   9   0      286.99      353.32     24.88 o 
   3   9   0      426.20      480.99     22.63 o 
   4   9   0       22.45       22.17     23.06 o 
   5   9   0      696.46      648.94     20.61 o 
   6   9   0      155.70      174.41     33.89 o 
   7   9   0      405.97      394.31     27.85 o 
   8   9   0      151.92      166.74     27.31 o 
   9   9   0      250.33      218.40     31.83 o 
  10   9   0       11.50       82.54     58.31 o 
   0  10   0       83.81       79.40     39.66 o 
   1  10   0      161.86      210.71     26.53 o 
   2  10   0       12.40       12.71     20.84 o 
   3  10   0      629.50      538.23     41.04 o 
   4  10   0        0.72        6.58     38.67 o 
   5  10   0      342.65      330.26     35.57 o 
   6  10   0       22.32       39.28     28.41 o 
   7  10   0      451.69      465.78     38.66 o 
   8  10   0       13.55       10.45     48.03 o 
   1  11   0       22.46       15.40     52.07 o 
   2  11   0      119.01      139.37     58.37 o 
   3  11   0       68.78       68.81     59.58 o 
   4  11   0       73.69       38.55     67.27 o 
 -17   1   1       79.11      187.13     64.08 o 
 -16   1   1      202.50      198.43     33.80 o 
 -15   1   1       54.02       61.28     21.93 o 
 -14   1   1      857.67      889.06     23.88 o 
 -13   1   1        5.60       24.75     10.27 o 
 -12   1   1     1225.01     1201.90     19.51 o 
 -11   1   1      373.67      380.43     11.45 o 
 -10   1   1      790.63      765.24      9.72 o 
  -9   1   1     2588.63     2637.84     23.78 o 
  -8   1   1     1099.95     1162.61     11.91 o 
  -7   1   1     1636.96     1489.13     13.23 o 
  -6   1   1     3209.60     3381.61     27.36 o 
  -5   1   1      663.44      650.81      7.03 o 
  -4   1   1      373.07      337.91      4.90 o 
  -3   1   1     8145.13     8133.24     86.24 o 
   3   1   1     6712.97     6666.21     54.64 o 
   4   1   1     4430.36     4603.54     38.85 o 
   5   1   1      451.79      390.15      4.59 o 
   6   1   1     2392.14     2217.42     19.51 o 
   7   1   1     4607.41     4962.71     38.14 o 
   8   1   1      544.29      546.08      8.59 o 
   9   1   1     1066.06     1123.38     14.10 o 
  10   1   1     2564.41     2496.97     25.71 o 
  11   1   1      640.41      620.82      9.47 o 
  12   1   1      427.63      383.43     13.99 o 
  13   1   1       14.79       19.37      9.55 o 
  14   1   1       92.49       91.48     13.37 o 
  15   1   1        9.71        1.24     21.66 o 
  16   1   1        7.34       -1.99     36.42 o 
  17   1   1       27.44      -42.91     53.08 o 
 -17   2   1       41.72       67.63     38.38 o 
 -16   2   1       77.78       75.19     32.28 o 
 -15   2   1       99.98       55.35     46.43 o 
 -14   2   1      194.98      172.52     22.79 o 
 -13   2   1        1.57        7.56      8.86 o 
 -12   2   1      203.14      214.62     12.22 o 
 -11   2   1     1751.48     1759.13     19.63 o 
 -10   2   1      940.86      947.04     12.05 o 
  -9   2   1      418.55      369.73      7.52 o 
  -8   2   1      164.86      152.51      5.20 o 
  -7   2   1     1268.53     1210.28     12.82 o 
  -6   2   1     1701.02     1731.80     14.57 o 
  -5   2   1     8363.57     8577.72     64.00 o 
  -4   2   1      495.16      525.51      6.11 o 
  -3   2   1     1742.91     1639.15     16.60 o 
  -2   2   1    12826.88    12374.27    113.39 o 
  -1   2   1    18815.09    17858.74    527.61 o 
   0   2   1     1113.74      954.18     39.96 o 
   1   2   1     2172.12     2354.61     25.08 o 
   2   2   1     1140.53     1075.67     13.00 o 
   3   2   1     5556.78     5400.47     67.34 o 
   4   2   1     5124.34     4895.58     44.16 o 
   5   2   1     2157.18     2120.97     19.88 o 
   6   2   1      341.71      377.84      6.05 o 
   7   2   1     1573.01     1601.12     13.95 o 
   8   2   1     1460.37     1515.64     17.02 o 
   9   2   1     1383.71     1367.74     16.47 o 
  10   2   1       92.64       95.26      6.88 o 
  11   2   1      411.38      387.91      9.26 o 
  12   2   1      696.26      695.86     15.88 o 
  13   2   1        1.06       -3.99      7.41 o 
  14   2   1       49.02       44.60     21.99 o 
  15   2   1      117.52      130.23     35.34 o 
  16   2   1       67.20       47.86     37.72 o 
  17   2   1      190.11      166.03     52.38 o 
 -17   3   1      935.95     1024.54     53.38 o 
 -16   3   1        5.66       36.75     30.66 o 
 -15   3   1      134.72      174.50     17.93 o 
 -14   3   1        0.69       -0.59     10.63 o 
 -13   3   1      508.19      502.88     12.54 o 
 -12   3   1       16.08       17.75      7.31 o 
 -11   3   1      525.94      546.70     10.61 o 
 -10   3   1      915.32      958.11     13.40 o 
  -9   3   1     1210.91     1161.01     13.77 o 
  -8   3   1     6182.69     6106.78     43.63 o 
  -7   3   1      370.69      377.58      6.87 o 
  -6   3   1      404.34      345.30      6.19 o 
  -5   3   1     2201.80     2312.47     20.96 o 
  -4   3   1      605.08      503.34      7.60 o 
  -3   3   1      195.81      170.94      4.92 o 
  -2   3   1     1504.55     1457.02     16.33 o 
  -1   3   1     2681.05     2589.53     26.24 o 
   0   3   1     8502.18     8385.80    107.12 o 
   1   3   1       44.13       83.04      5.73 o 
   2   3   1     1344.89     1502.65     16.93 o 
   3   3   1      166.59      176.19      5.64 o 
   4   3   1     2583.00     2384.56     28.99 o 
   5   3   1     5567.85     5767.25     52.90 o 
   6   3   1      720.63      776.34     10.01 o 
   7   3   1      759.14      751.76     10.40 o 
   8   3   1     1329.69     1361.30     15.30 o 
   9   3   1     2056.41     2002.14     19.58 o 
  10   3   1      399.09      393.64     12.10 o 
  11   3   1     1424.54     1417.24     21.33 o 
  12   3   1       42.24       42.22     10.20 o 
  13   3   1     2226.57     2266.61     29.63 o 
  14   3   1        2.63        4.89     15.93 o 
  15   3   1       31.60       54.29     14.40 o 
  16   3   1      129.57      118.42     61.73 o 
 -16   4   1       54.86       72.32     44.57 o 
 -15   4   1       68.55       63.64     24.71 o 
 -14   4   1       98.34      122.03     31.38 o 
 -13   4   1      119.89      126.64     11.07 o 
 -12   4   1      228.83      229.65     11.11 o 
 -11   4   1       77.04       88.80      8.59 o 
 -10   4   1      815.15      793.98     11.28 o 
  -9   4   1      276.51      262.96      7.16 o 
  -8   4   1        7.47       12.57      7.03 o 
  -7   4   1       53.32       65.09      6.15 o 
  -6   4   1      179.23      182.03      6.15 o 
  -5   4   1      842.55      874.44     11.82 o 
  -4   4   1      882.18      878.08     11.88 o 
  -3   4   1       45.06       34.42      5.59 o 
  -2   4   1        6.07       13.47      4.99 o 
  -1   4   1      302.91      265.19      9.10 o 
   0   4   1     1653.04     1862.91     28.29 o 
   1   4   1       10.84        3.42      6.46 o 
   2   4   1      912.23      855.27     12.95 o 
   3   4   1       67.50       67.33      6.98 o 
   4   4   1       24.60       21.15      6.18 o 
   5   4   1      482.01      557.75     10.77 o 
   6   4   1        4.43        3.15      6.00 o 
   7   4   1      226.90      214.38      6.22 o 
   8   4   1      586.05      570.36      9.13 o 
   9   4   1      274.39      277.30      8.06 o 
  10   4   1      199.36      200.76      7.90 o 
  11   4   1      614.44      602.59     16.20 o 
  12   4   1        2.76       -2.93     14.25 o 
  13   4   1       55.47       25.41     18.39 o 
  14   4   1        1.82       36.24     16.93 o 
  15   4   1       20.19      -11.95     25.11 o 
  16   4   1      120.61      174.48     63.67 o 
 -16   5   1       10.09       23.64     29.13 o 
 -15   5   1      107.89      117.79     30.79 o 
 -14   5   1      321.59      266.40     54.22 o 
 -13   5   1      121.60      128.46     16.75 o 
 -12   5   1       18.82       16.91     11.52 o 
 -11   5   1      207.28      223.41     19.98 o 
 -10   5   1      595.81      585.47     13.89 o 
  -9   5   1      510.78      505.69     11.75 o 
  -8   5   1     1029.62      993.95     13.59 o 
  -7   5   1       95.31       87.23     10.54 o 
  -6   5   1      195.18      179.44      8.05 o 
  -5   5   1       51.49       55.93      8.59 o 
  -4   5   1     2482.07     2392.40     27.37 o 
  -3   5   1     1458.24     1466.16     19.45 o 
  -2   5   1     2170.96     2249.14     26.09 o 
  -1   5   1      290.63      285.68     10.27 o 
   0   5   1     1250.34     1221.70     17.03 o 
   1   5   1      113.89      120.17     10.34 o 
   2   5   1      879.64      929.09     14.82 o 
   3   5   1      522.97      451.61     10.48 o 
   4   5   1       55.06       78.94      8.31 o 
   5   5   1      250.96      248.46      9.32 o 
   6   5   1      877.71      870.77     13.62 o 
   7   5   1      831.15      803.18     13.09 o 
   8   5   1      398.24      391.79      8.72 o 
   9   5   1     1438.64     1434.52     16.96 o 
  10   5   1      716.04      699.39     13.92 o 
  11   5   1      572.11      541.32     12.72 o 
  12   5   1       19.27        7.62     18.01 o 
  13   5   1      322.50      358.18     32.15 o 
  14   5   1       42.63       19.10     30.60 o 
  15   5   1       84.29      101.19     44.19 o 
 -15   6   1       81.04       48.58     53.91 o 
 -14   6   1      601.24      658.84     37.70 o 
 -13   6   1        0.75       -9.00     52.87 o 
 -12   6   1       57.62       62.31     12.64 o 
 -11   6   1       11.92       16.35     11.87 o 
 -10   6   1       38.83       22.83      8.49 o 
  -9   6   1      459.09      429.66     11.49 o 
  -8   6   1      763.16      724.21     13.61 o 
  -7   6   1     1027.57     1054.28     16.49 o 
  -6   6   1      197.73      217.15     14.22 o 
  -5   6   1       45.90       48.05      9.45 o 
  -4   6   1        8.05       -2.50      9.33 o 
  -3   6   1        7.18       17.91      9.16 o 
  -2   6   1       37.65       31.07      8.95 o 
  -1   6   1      791.98      851.54     14.99 o 
   0   6   1      142.27      155.94     10.34 o 
   1   6   1      928.65     1015.19     17.81 o 
   2   6   1      970.77      977.73     16.48 o 
   3   6   1     1858.14     1974.72     24.56 o 
   4   6   1       57.06       57.15     10.46 o 
   5   6   1       47.03       47.31      9.91 o 
   6   6   1     1065.41     1027.47     17.31 o 
   7   6   1      524.48      471.69     11.58 o 
   8   6   1      108.81      122.22      8.54 o 
   9   6   1       37.49       39.93     10.79 o 
  10   6   1       62.52       58.07     14.89 o 
  11   6   1      452.22      442.67     16.88 o 
  12   6   1      144.64      145.35     31.69 o 
  13   6   1      108.73      124.04     32.62 o 
  14   6   1       15.56        4.09     41.71 o 
  15   6   1      105.88      139.52     58.41 o 
 -14   7   1      434.65      502.88    116.40 o 
 -13   7   1       40.77        4.50     39.71 o 
 -12   7   1      310.57      277.02     25.36 o 
 -11   7   1      337.48      346.31     22.08 o 
 -10   7   1     1841.66     1749.59     28.93 o 
  -9   7   1       70.21       65.12     11.52 o 
  -8   7   1       88.24       98.63     11.65 o 
  -7   7   1      652.42      671.88     15.84 o 
  -6   7   1        2.13       -7.45     11.60 o 
  -5   7   1     4035.53     4026.51     43.23 o 
  -4   7   1     1776.40     1743.43     25.29 o 
  -3   7   1      558.55      569.39     15.93 o 
  -2   7   1        1.58       -2.38     10.54 o 
  -1   7   1     1576.77     1640.68     24.29 o 
   0   7   1      288.49      289.27     13.84 o 
   1   7   1      959.98      895.42     18.03 o 
   2   7   1     2319.87     2246.40     29.72 o 
   3   7   1      251.83      275.50     14.58 o 
   4   7   1      174.18      180.76     11.63 o 
   5   7   1       14.96       30.74     12.65 o 
   6   7   1      896.06      911.22     18.26 o 
   7   7   1       99.31       98.86     11.44 o 
   8   7   1      183.15      190.45     13.61 o 
   9   7   1       34.54       15.48     13.29 o 
  10   7   1      506.50      521.17     16.22 o 
  11   7   1      106.48       26.53     27.64 o 
  12   7   1       47.15       79.10     37.96 o 
  13   7   1       72.29       30.27     53.36 o 
 -12   8   1      215.46      236.16     43.95 o 
 -11   8   1       28.73       22.86     38.86 o 
 -10   8   1       59.44       39.55     18.59 o 
  -9   8   1      741.72      764.13     26.86 o 
  -8   8   1      235.58      245.10     15.87 o 
  -7   8   1       51.21       29.21     21.83 o 
  -6   8   1       58.02       41.49     17.59 o 
  -5   8   1      311.53      269.48     15.49 o 
  -4   8   1      912.28      940.88     24.13 o 
  -3   8   1      833.48      885.98     21.05 o 
  -2   8   1      645.95      638.37     19.15 o 
  -1   8   1      672.36      647.03     18.11 o 
   0   8   1      301.41      314.71     15.96 o 
   1   8   1        2.08       17.06     14.72 o 
   2   8   1        0.18        3.76     13.38 o 
   3   8   1      429.07      386.60     19.57 o 
   4   8   1     1247.58     1247.97     26.40 o 
   5   8   1       12.59      -20.90     20.74 o 
   6   8   1       33.73       35.90     16.55 o 
   7   8   1      635.43      595.44     19.84 o 
   8   8   1       20.60       33.76     13.70 o 
   9   8   1        1.45       14.90     18.35 o 
  10   8   1       12.12        7.05     34.21 o 
  11   8   1       61.69       68.24     40.83 o 
  12   8   1      870.36      827.02     50.34 o 
 -11   9   1       87.06       81.11     48.43 o 
 -10   9   1      172.78      146.48     42.89 o 
  -9   9   1      173.70      138.78     24.65 o 
  -8   9   1       49.72       73.98     23.86 o 
  -7   9   1       15.47       22.18     43.55 o 
  -6   9   1       78.22      112.29     22.07 o 
  -5   9   1       61.83       41.22     20.70 o 
  -4   9   1      155.61      148.38     28.93 o 
  -3   9   1      453.99      393.70     27.64 o 
  -2   9   1       42.11       19.52     23.56 o 
  -1   9   1       51.45       33.31     22.31 o 
   0   9   1      811.48      845.15     31.93 o 
   1   9   1       68.50       52.79     23.20 o 
   2   9   1       81.79       73.17     23.45 o 
   3   9   1     1998.27     2003.15     48.16 o 
   4   9   1       44.07       -9.92     23.25 o 
   5   9   1      967.59      874.33     29.50 o 
   6   9   1       94.39       93.44     26.57 o 
   7   9   1      772.84      781.34     28.56 o 
   8   9   1       42.51      127.34     56.40 o 
   9   9   1      280.14      258.85     40.07 o 
  10   9   1        0.01      -10.36     33.84 o 
  -8  10   1       42.35      -33.50     77.03 o 
  -7  10   1       52.75       17.33     64.71 o 
  -6  10   1       73.07       65.64     33.36 o 
  -5  10   1      335.44      328.69     30.74 o 
  -4  10   1       13.42       53.91     37.40 o 
  -3  10   1       60.30       90.36     34.89 o 
  -2  10   1      507.37      450.90     37.20 o 
  -1  10   1        0.02      -31.25     27.56 o 
   0  10   1       24.72       -5.69     25.82 o 
   1  10   1       30.49       26.27     25.88 o 
   2  10   1       16.35       43.44     38.55 o 
   3  10   1       59.12        7.62     30.79 o 
   4  10   1       16.39       39.33     34.81 o 
   5  10   1      113.01       82.21     33.23 o 
   6  10   1       86.09      144.18     26.49 o 
   7  10   1        2.13       -3.32     57.99 o 
   8  10   1      215.12      132.74     70.94 o 
  -4  11   1       64.90      106.05     39.80 o 
  -3  11   1       68.49       34.21     48.65 o 
  -2  11   1       83.90      106.40     42.35 o 
  -1  11   1       69.89       49.78     39.29 o 
   0  11   1      260.54      232.27     46.56 o 
   1  11   1       92.39       66.59     40.25 o 
   2  11   1        1.81        3.10     45.56 o 
   3  11   1      325.46      370.09     39.30 o 
   4  11   1       96.99      170.62     71.87 o 
 -17   0   2      874.45      834.34     69.90 o 
 -16   0   2      339.30      367.39     35.95 o 
 -15   0   2      335.13      367.71     33.15 o 
 -14   0   2      228.93      210.26     41.77 o 
 -13   0   2       13.88       -0.08     25.56 o 
 -12   0   2     2580.45     2502.92     47.38 o 
 -11   0   2      474.73      522.16     20.03 o 
 -10   0   2      346.67      302.09     15.21 o 
  -9   0   2      418.76      396.39     14.69 o 
  -8   0   2     4923.79     4978.96     63.97 o 
  -7   0   2      677.77      770.98     13.62 o 
  -6   0   2     1162.00     1198.37     14.85 o 
  -5   0   2      957.81     1042.27     13.64 o 
  -4   0   2    15993.05    16117.81    157.56 o 
  -3   0   2     6976.50     6997.98    127.45 o 
   2   0   2    15801.91    12665.45    325.68 o 
   3   0   2    78667.89    67770.04    951.71 o 
   4   0   2      830.61      828.37     26.29 o 
   5   0   2     1200.26     1157.03     16.28 o 
   6   0   2     2801.06     2929.66     32.08 o 
   7   0   2     2309.00     2224.11     25.52 o 
   8   0   2     2817.69     2978.77     33.28 o 
   9   0   2      452.05      406.63      7.72 o 
  10   0   2     1146.44     1177.29     23.60 o 
  11   0   2      593.14      641.76     17.95 o 
  12   0   2      736.81      761.34     20.61 o 
  13   0   2     1248.67     1256.62     30.98 o 
  14   0   2        5.56       26.33     18.08 o 
  15   0   2       39.88       -9.97     52.46 o 
  16   0   2      561.52      527.41     57.99 o 
  17   0   2       84.42       55.02     45.68 o 
 -18   1   2       82.29       37.58     67.75 o 
 -17   1   2        6.79      -13.15     54.46 o 
 -16   1   2        0.36      -19.21     30.51 o 
 -15   1   2        9.27      -17.70     19.63 o 
 -14   1   2      674.66      639.90     34.66 o 
 -13   1   2      439.66      431.76     14.16 o 
 -12   1   2     1432.12     1414.63     20.32 o 
 -11   1   2      536.40      555.56     11.90 o 
 -10   1   2      710.11      722.26     10.06 o 
  -9   1   2     1412.29     1407.74     15.96 o 
  -8   1   2      146.53      154.23      4.97 o 
  -7   1   2        9.90        6.93      3.77 o 
  -6   1   2     1277.43     1279.80     11.08 o 
  -5   1   2     4871.50     4813.89     32.30 o 
  -4   1   2     1772.39     1721.37     15.87 o 
  -3   1   2     1813.31     1967.44     14.76 o 
   2   1   2    20043.40    19377.57    248.29 o 
   3   1   2     2218.73     2036.52     24.81 o 
   4   1   2     4292.47     4579.81     41.01 o 
   5   1   2      935.49      922.13     10.48 o 
   6   1   2      218.10      231.76      6.13 o 
   7   1   2       16.15        6.54      2.48 o 
   8   1   2       11.86        8.01      2.93 o 
   9   1   2      445.26      394.74      7.28 o 
  10   1   2       36.30       34.73      5.56 o 
  11   1   2      452.92      452.30      9.41 o 
  12   1   2     1605.19     1631.64     18.42 o 
  13   1   2      171.89      158.82     16.67 o 
  14   1   2       11.28       20.46     13.65 o 
  15   1   2       23.83       34.14     29.75 o 
  16   1   2        6.65      -14.11     37.83 o 
  17   1   2       80.23        3.88     65.88 o 
 -17   2   2      107.83       18.13     53.56 o 
 -16   2   2      671.22      728.10     33.68 o 
 -15   2   2      492.26      483.50     21.00 o 
 -14   2   2       77.10       92.21     14.20 o 
 -13   2   2      578.67      529.00     11.04 o 
 -12   2   2      577.28      573.31     12.48 o 
 -11   2   2     3309.76     3213.58     29.36 o 
 -10   2   2      268.52      273.33      6.56 o 
  -9   2   2        0.90       11.84      5.08 o 
  -8   2   2     1474.53     1384.03     14.02 o 
  -7   2   2      257.24      277.62      4.48 o 
  -6   2   2     3681.65     4007.92     31.82 o 
  -5   2   2     2914.28     2910.30     29.31 o 
  -4   2   2     1832.84     1782.70     15.51 o 
  -3   2   2      157.79      128.04      3.69 o 
  -2   2   2      522.54      382.08      8.04 o 
  -1   2   2      264.59      253.97     12.86 o 
   0   2   2      290.09      299.54     11.59 o 
   1   2   2     1823.65     1634.56     18.47 o 
   2   2   2    18089.37    17677.96    164.52 o 
   3   2   2     2464.94     2470.41     31.77 o 
   4   2   2      774.08      772.59      9.80 o 
   5   2   2        5.83        1.61      3.86 o 
   6   2   2      145.96       95.68      4.44 o 
   7   2   2       31.91       32.07      4.21 o 
   8   2   2       37.39       48.33      5.76 o 
   9   2   2      205.47      204.40      8.09 o 
  10   2   2     2547.52     2548.25     27.92 o 
  11   2   2      224.84      219.53     11.81 o 
  12   2   2     1815.19     1787.51     23.49 o 
  13   2   2       14.11        4.60     10.42 o 
  14   2   2       55.82       58.99     13.61 o 
  15   2   2      317.54      390.23     57.88 o 
  16   2   2        9.19       -3.60     38.10 o 
  17   2   2      189.81      184.39     40.03 o 
 -17   3   2      398.88      337.60     38.12 o 
 -16   3   2       24.75       36.28     35.26 o 
 -15   3   2      337.92      346.85     19.67 o 
 -14   3   2      547.24      526.66     14.74 o 
 -13   3   2       28.12       21.36      8.83 o 
 -12   3   2      230.92      238.26      8.82 o 
 -11   3   2     1751.29     1767.73     19.39 o 
 -10   3   2      240.43      247.21      7.21 o 
  -9   3   2        8.66       16.35      5.70 o 
  -8   3   2       23.16       33.59      4.50 o 
  -7   3   2      153.05      146.89      4.58 o 
  -6   3   2       18.54       21.32      4.55 o 
  -5   3   2      928.14      960.46     11.11 o 
  -4   3   2       31.37       48.29      4.42 o 
  -3   3   2       83.59       84.08      4.56 o 
  -2   3   2      617.96      570.78      9.46 o 
  -1   3   2        9.21        6.65      5.59 o 
   0   3   2     2703.02     2911.45     31.25 o 
   1   3   2        0.59       -6.38      5.34 o 
   2   3   2       18.11       15.40      5.03 o 
   3   3   2     2376.29     2507.83     27.43 o 
   4   3   2      835.09      840.13     18.32 o 
   5   3   2      951.06      967.05     12.61 o 
   6   3   2     2763.82     2942.18     29.62 o 
   7   3   2     1156.10     1120.74     16.05 o 
   8   3   2      190.35      178.48      6.09 o 
   9   3   2       71.85       78.52      7.45 o 
  10   3   2        7.50       11.37      9.24 o 
  11   3   2        0.09      -15.68     10.45 o 
  12   3   2       46.49       62.69     10.78 o 
  13   3   2       13.14       11.95     15.12 o 
  14   3   2       91.87      111.13     31.36 o 
  15   3   2       74.23       31.79     18.97 o 
  16   3   2       45.38       38.05     38.59 o 
 -16   4   2       17.78       12.56     25.12 o 
 -15   4   2      589.13      577.26     23.86 o 
 -14   4   2       81.76       91.09     14.01 o 
 -13   4   2        3.51        9.17     17.29 o 
 -12   4   2       13.52       10.94     10.14 o 
 -11   4   2     1722.38     1720.57     21.09 o 
 -10   4   2        0.02        4.09      5.47 o 
  -9   4   2       58.31       65.31      9.23 o 
  -8   4   2        0.47        1.72      5.11 o 
  -7   4   2     6028.89     6099.07     51.15 o 
  -6   4   2      594.83      614.52      9.65 o 
  -5   4   2        5.77        5.79      6.45 o 
  -4   4   2        2.56       -3.93      4.95 o 
  -3   4   2     1758.30     1744.67     19.87 o 
  -2   4   2     1024.45     1000.23     20.26 o 
  -1   4   2      376.64      273.94      9.36 o 
   0   4   2      426.12      538.74     11.45 o 
   1   4   2     3659.98     3844.12     44.48 o 
   2   4   2     2117.79     2013.07     24.45 o 
   3   4   2     3990.37     4267.60     44.89 o 
   4   4   2      552.10      531.42     11.09 o 
   5   4   2       71.92       65.83      6.62 o 
   6   4   2     3855.41     3719.61     36.49 o 
   7   4   2        4.80        7.05      7.44 o 
   8   4   2       51.80       58.68      6.36 o 
   9   4   2      163.31      155.70      8.46 o 
  10   4   2     1303.73     1264.80     15.46 o 
  11   4   2      137.92      181.54     14.19 o 
  12   4   2        7.67       -1.10     14.00 o 
  13   4   2       82.00       32.40     20.51 o 
  14   4   2       43.97       44.42     19.35 o 
  15   4   2      681.80      723.62     31.26 o 
  16   4   2        2.22       73.74     51.52 o 
 -16   5   2      114.43       85.93     34.60 o 
 -15   5   2      113.90      129.70     28.56 o 
 -14   5   2      163.52      200.61     42.91 o 
 -13   5   2      246.64      252.88     15.81 o 
 -12   5   2       28.85       14.88     13.11 o 
 -11   5   2      140.75      177.14      7.79 o 
 -10   5   2      429.99      429.43      9.65 o 
  -9   5   2     1408.86     1396.29     16.66 o 
  -8   5   2      126.20      138.16      7.89 o 
  -7   5   2      315.05      311.68      8.97 o 
  -6   5   2      648.90      643.45     11.00 o 
  -5   5   2      153.83      127.80      7.42 o 
  -4   5   2      508.97      525.01     13.00 o 
  -3   5   2      141.43      134.70      8.94 o 
  -2   5   2        0.10       -1.91      8.09 o 
  -1   5   2     1622.80     1597.02     25.27 o 
   0   5   2      165.40      218.58     11.75 o 
   1   5   2       39.40       31.27      7.95 o 
   2   5   2       83.28       64.40      8.65 o 
   3   5   2     1583.80     1574.01     26.71 o 
   4   5   2     2187.18     2280.92     28.45 o 
   5   5   2       10.24       13.39      9.21 o 
   6   5   2        3.08       -5.92      5.70 o 
   7   5   2      254.85      244.65      8.16 o 
   8   5   2     2727.84     2800.82     35.89 o 
   9   5   2     1846.42     1811.94     21.96 o 
  10   5   2      875.37      851.84     17.87 o 
  11   5   2      154.14      166.13      9.71 o 
  12   5   2       61.19       88.85     18.30 o 
  13   5   2        0.31       32.97     30.46 o 
  14   5   2       46.82       33.20     36.71 o 
  15   5   2        2.73       -1.64     34.15 o 
 -15   6   2       20.46      -37.23     70.31 o 
 -14   6   2      147.00      175.46     31.29 o 
 -13   6   2       15.74        8.90     36.01 o 
 -12   6   2      181.00      204.05     14.67 o 
 -11   6   2       21.83       24.70     10.91 o 
 -10   6   2      428.67      421.76     11.44 o 
  -9   6   2        0.01       -2.09      8.30 o 
  -8   6   2      718.81      749.40     13.21 o 
  -7   6   2      521.98      510.97     12.90 o 
  -6   6   2     2592.50     2581.83     28.70 o 
  -5   6   2      632.48      615.86     12.72 o 
  -4   6   2     2795.89     2779.72     31.80 o 
  -3   6   2       79.10       90.02     11.05 o 
  -2   6   2      243.72      253.34     11.99 o 
  -1   6   2      664.63      633.23     14.73 o 
   0   6   2      305.20      319.43     15.86 o 
   1   6   2       58.70       68.03     11.49 o 
   2   6   2      337.20      346.83     13.62 o 
   3   6   2      186.40      161.93     10.71 o 
   4   6   2      100.33       93.14     11.67 o 
   5   6   2      822.19      814.55     16.61 o 
   6   6   2        6.31       10.62      7.48 o 
   7   6   2      842.15      846.80     15.61 o 
   8   6   2      256.09      229.03      9.32 o 
   9   6   2      188.66      206.04     11.64 o 
  10   6   2       92.32       79.55     12.62 o 
  11   6   2      509.20      481.46     22.20 o 
  12   6   2      639.86      628.18     42.31 o 
  13   6   2       74.17       33.61     49.72 o 
  14   6   2        0.56       32.85     38.16 o 
 -14   7   2        5.34      -34.90     39.03 o 
 -13   7   2      183.36      173.50     55.92 o 
 -12   7   2       15.40       -1.43     24.20 o 
 -11   7   2     1166.59     1138.05     24.73 o 
 -10   7   2      582.00      618.91     18.54 o 
  -9   7   2       65.98       52.70     12.58 o 
  -8   7   2       30.57       15.70     11.55 o 
  -7   7   2      642.44      668.70     14.65 o 
  -6   7   2      230.35      208.95     11.77 o 
  -5   7   2       57.44       61.30     11.53 o 
  -4   7   2      729.35      805.08     19.31 o 
  -3   7   2      929.99      960.42     20.20 o 
  -2   7   2        4.57      -11.89     15.14 o 
  -1   7   2       14.14       21.34     11.91 o 
   0   7   2      576.23      582.91     16.67 o 
   1   7   2     1529.91     1541.98     25.47 o 
   2   7   2      160.45      161.33     18.62 o 
   3   7   2       84.67       72.88     20.08 o 
   4   7   2      716.47      733.93     19.25 o 
   5   7   2        6.64       22.59     11.02 o 
   6   7   2      472.12      437.28     14.09 o 
   7   7   2        0.51       -8.80      9.62 o 
   8   7   2      122.02      125.39     10.90 o 
   9   7   2      589.02      592.05     16.56 o 
  10   7   2      717.04      676.36     22.45 o 
  11   7   2       62.87       39.53     25.96 o 
  12   7   2       19.85       70.11     40.98 o 
  13   7   2       10.12       -5.32     39.33 o 
 -12   8   2      263.61      199.87     48.05 o 
 -11   8   2       58.17       20.21     63.88 o 
 -10   8   2        0.91       -5.66     17.76 o 
  -9   8   2        5.55       -3.31     18.98 o 
  -8   8   2      357.31      401.60     27.37 o 
  -7   8   2     1027.15      996.24     25.66 o 
  -6   8   2       46.37       86.11     16.57 o 
  -5   8   2      370.27      364.00     18.09 o 
  -4   8   2        3.99      -20.57     14.23 o 
  -3   8   2      645.44      594.33     19.22 o 
  -2   8   2      317.26      325.56     17.36 o 
  -1   8   2      989.02      949.84     21.90 o 
   0   8   2      549.32      521.10     19.68 o 
   1   8   2       16.66       18.47     18.61 o 
   2   8   2      169.65      157.74     20.37 o 
   3   8   2        1.71       28.66     15.92 o 
   4   8   2      477.33      449.25     20.97 o 
   5   8   2       77.32       83.87     15.47 o 
   6   8   2       87.56       76.05     15.49 o 
   7   8   2       52.94       99.25     15.51 o 
   8   8   2       85.90       92.96     16.61 o 
   9   8   2      428.62      454.27     58.28 o 
  10   8   2      153.08      144.13     30.03 o 
  11   8   2      215.70      186.01     47.77 o 
  12   8   2      592.30      581.94     48.74 o 
 -11   9   2      165.20      107.96     80.35 o 
 -10   9   2      193.39      187.49     44.20 o 
  -9   9   2      118.88      149.86     23.24 o 
  -8   9   2      107.96       82.50     28.58 o 
  -7   9   2        0.26       -9.19     30.53 o 
  -6   9   2      861.58      832.11     27.86 o 
  -5   9   2      612.94      591.50     26.74 o 
  -4   9   2      511.87      502.49     39.10 o 
  -3   9   2       72.70      103.76     26.23 o 
  -2   9   2     1244.60     1126.76     39.41 o 
  -1   9   2      865.52      805.84     29.72 o 
   0   9   2       42.57       34.16     25.88 o 
   1   9   2      296.23      296.52     22.77 o 
   2   9   2       29.72       18.24     30.63 o 
   3   9   2       57.01       50.42     22.61 o 
   4   9   2      768.15      874.08     34.09 o 
   5   9   2      144.10      214.38     26.03 o 
   6   9   2       13.26       -5.31     18.87 o 
   7   9   2      340.25      368.11     23.72 o 
   8   9   2      521.10      527.22     41.28 o 
   9   9   2        3.46       35.99     51.42 o 
  10   9   2       56.43       58.92    112.77 o 
  -8  10   2        7.60        1.91     25.92 o 
  -7  10   2      923.22     1013.75     68.66 o 
  -6  10   2      155.77      168.41     43.12 o 
  -5  10   2        4.05      -30.74     41.05 o 
  -4  10   2      105.98      102.90     25.12 o 
  -3  10   2      550.43      551.90     35.35 o 
  -2  10   2       35.55       27.01     35.30 o 
  -1  10   2        8.82       12.43     36.98 o 
   0  10   2       57.51       51.44     34.45 o 
   1  10   2      127.13       88.07     35.94 o 
   2  10   2      520.58      552.22     41.62 o 
   3  10   2        7.59       52.91     29.10 o 
   4  10   2       66.69       86.85     25.94 o 
   5  10   2      150.02      167.63     40.12 o 
   6  10   2      709.69      674.24     43.95 o 
   7  10   2      267.08      343.53     44.69 o 
  -4  11   2      162.22      200.55     37.18 o 
  -3  11   2      168.01      156.78     45.43 o 
  -2  11   2       19.11      -18.18     37.09 o 
  -1  11   2       30.41        2.25     36.03 o 
   0  11   2      135.27      122.31     50.07 o 
   1  11   2        2.02       -4.33     38.13 o 
   2  11   2        5.88       10.70     35.94 o 
   3  11   2       33.25       37.48     59.08 o 
 -18   1   3       29.10      -42.91     64.78 o 
 -17   1   3      296.27      261.73     52.80 o 
 -16   1   3      559.31      609.12     49.90 o 
 -15   1   3     1423.44     1401.87     45.52 o 
 -14   1   3      308.75      292.47     20.76 o 
 -13   1   3       69.84       64.18     10.82 o 
 -12   1   3      234.31      205.61     10.61 o 
 -11   1   3     1235.46     1269.70     14.03 o 
 -10   1   3      712.04      745.15     10.13 o 
  -9   1   3      153.02      180.78      5.81 o 
  -8   1   3      197.88      194.59      5.11 o 
  -7   1   3     1157.82     1015.54      9.50 o 
  -6   1   3     8623.14     9044.27     61.51 o 
  -5   1   3     1303.34     1273.22     11.32 o 
  -4   1   3     1765.74     1771.60     14.36 o 
  -3   1   3        3.01       -4.87      3.25 o 
  -2   1   3     6525.07     6663.06     49.42 o 
  -1   1   3     1427.19     1511.07     25.15 o 
   0   1   3    17995.67    18237.15    173.95 o 
   1   1   3    16259.87    16765.80    143.34 o 
   2   1   3     9247.88     9144.86     78.66 o 
   3   1   3     8340.23     8685.13     75.48 o 
   4   1   3      365.53      340.63      6.18 o 
   5   1   3     2297.23     2227.92     21.04 o 
   6   1   3      654.77      606.32      8.78 o 
   7   1   3     1984.69     2076.16     19.60 o 
   8   1   3      251.24      266.54      6.04 o 
   9   1   3       21.61       17.81      4.11 o 
  10   1   3     1001.71     1025.56     11.06 o 
  11   1   3     1217.07     1219.72     17.23 o 
  12   1   3      200.50      201.24     13.25 o 
  13   1   3        5.55       15.20      7.89 o 
  14   1   3       47.06       32.57     27.71 o 
  15   1   3       26.43       36.06     27.04 o 
  16   1   3        3.83      -48.70     32.46 o 
  17   1   3       21.70       35.06     45.91 o 
 -17   2   3       21.80       31.07     58.13 o 
 -16   2   3       84.68       26.93     31.98 o 
 -15   2   3        1.48       -5.55     16.58 o 
 -14   2   3      350.96      357.75     10.84 o 
 -13   2   3      302.12      316.37      9.81 o 
 -12   2   3      112.14      102.50      8.11 o 
 -11   2   3      250.96      261.95      7.55 o 
 -10   2   3      134.62      147.92      6.15 o 
  -9   2   3     2816.75     2843.61     24.65 o 
  -8   2   3     3498.62     3671.58     26.67 o 
  -7   2   3        7.40        3.19      3.74 o 
  -6   2   3     5831.02     6252.96     44.06 o 
  -5   2   3      388.14      308.74      6.01 o 
  -4   2   3      220.04      306.35      5.30 o 
  -3   2   3      155.07      126.14      3.83 o 
  -2   2   3     9793.71    10147.77     79.32 o 
  -1   2   3     6781.53     6718.37     56.93 o 
   0   2   3      509.85      379.08      8.16 o 
   1   2   3    10263.87     9620.07    102.85 o 
   2   2   3      365.87      417.42      6.77 o 
   3   2   3      130.53      107.78      6.64 o 
   4   2   3      790.45      794.97     11.34 o 
   5   2   3       35.95       20.48      4.94 o 
   6   2   3       22.28        5.88      5.14 o 
   7   2   3     1421.44     1400.87     19.03 o 
   8   2   3       38.37       36.22      5.48 o 
   9   2   3      364.19      360.90      7.44 o 
  10   2   3       19.92       25.89      4.92 o 
  11   2   3       85.64       89.62     10.78 o 
  12   2   3        1.85        6.80      9.09 o 
  13   2   3        0.47        8.38     10.74 o 
  14   2   3       78.03       56.85     11.77 o 
  15   2   3       37.99       62.39     38.27 o 
  16   2   3       86.48       97.13     44.40 o 
 -17   3   3       38.55        5.05     31.30 o 
 -16   3   3       75.02       53.52     45.16 o 
 -15   3   3       44.86       57.69     24.90 o 
 -14   3   3      743.09      741.19     15.51 o 
 -13   3   3       24.77       30.74      9.28 o 
 -12   3   3     2833.63     2779.11     26.17 o 
 -11   3   3      136.99      160.43      8.23 o 
 -10   3   3      643.09      676.12     11.19 o 
  -9   3   3       83.11       82.62      5.22 o 
  -8   3   3     2165.89     2067.00     19.07 o 
  -7   3   3      127.73      103.03      5.73 o 
  -6   3   3      683.48      673.76      8.88 o 
  -5   3   3     1577.65     1563.68     15.86 o 
  -4   3   3     5354.83     5705.19     47.05 o 
  -3   3   3        0.09        6.25      4.00 o 
  -2   3   3      872.36      948.53     11.95 o 
  -1   3   3     2459.51     2234.93     23.59 o 
   0   3   3     5301.96     5756.79     53.37 o 
   1   3   3     1725.82     1634.07     24.01 o 
   2   3   3        1.76        5.37      5.35 o 
   3   3   3     1157.97     1105.51     15.63 o 
   4   3   3      475.62      522.12      8.61 o 
   5   3   3     2267.09     2248.56     25.69 o 
   6   3   3     1035.25     1057.87     14.14 o 
   7   3   3     1639.61     1588.67     17.88 o 
   8   3   3     1083.55     1050.13     13.81 o 
   9   3   3      876.76      914.92     13.12 o 
  10   3   3      309.11      295.86      8.54 o 
  11   3   3       38.60       41.15      9.93 o 
  12   3   3      935.51      946.80     17.58 o 
  13   3   3        0.22        2.08     11.80 o 
  14   3   3       16.20       29.22     15.40 o 
  15   3   3       99.51       78.56     19.13 o 
  16   3   3      211.61      219.36     50.78 o 
 -17   4   3       59.52       15.78     85.88 o 
 -16   4   3      170.13      159.46     33.15 o 
 -15   4   3        0.75       -6.61     15.50 o 
 -14   4   3        3.33       16.77     17.47 o 
 -13   4   3        6.11       -4.70     12.94 o 
 -12   4   3      154.29      147.17     10.38 o 
 -11   4   3      320.77      308.42     10.82 o 
 -10   4   3       44.46       46.43      5.50 o 
  -9   4   3       24.69       27.12      6.42 o 
  -8   4   3       24.51       23.50      5.94 o 
  -7   4   3      478.52      444.00      9.40 o 
  -6   4   3       82.85       81.60      5.44 o 
  -5   4   3      201.64      229.67      6.84 o 
  -4   4   3       65.93       70.44      5.54 o 
  -3   4   3       11.40       10.36      5.20 o 
  -2   4   3       31.72       48.49      7.88 o 
  -1   4   3       53.61       48.13      5.60 o 
   0   4   3     3037.49     3236.09     35.10 o 
   1   4   3      617.17      625.20     11.43 o 
   2   4   3     1951.93     2158.70     27.08 o 
   3   4   3     2287.72     2294.24     25.21 o 
   4   4   3      291.16      253.65      7.47 o 
   5   4   3      427.24      406.29      7.99 o 
   6   4   3     2371.01     2302.41     27.32 o 
   7   4   3      573.94      640.57     11.88 o 
   8   4   3       73.74       79.04      6.97 o 
   9   4   3       87.64       70.08      9.68 o 
  10   4   3      379.34      386.67     13.23 o 
  11   4   3     1042.01      984.06     17.32 o 
  12   4   3      232.96      241.22     16.34 o 
  13   4   3      476.58      426.17     20.37 o 
  14   4   3      125.82      135.70     24.18 o 
  15   4   3      145.50      214.51     29.24 o 
  16   4   3       37.13       -6.23     60.35 o 
 -16   5   3       99.21       96.20     32.70 o 
 -15   5   3       54.91       56.02     36.51 o 
 -14   5   3      316.50      324.94     22.12 o 
 -13   5   3      327.98      289.03     17.46 o 
 -12   5   3       78.21       71.38     19.70 o 
 -11   5   3      500.25      526.85     11.38 o 
 -10   5   3       67.85       73.67     11.08 o 
  -9   5   3        0.68        0.70      7.20 o 
  -8   5   3     1595.76     1612.02     18.92 o 
  -7   5   3     2032.13     1993.39     21.49 o 
  -6   5   3      708.38      708.13     11.82 o 
  -5   5   3        3.48        0.08      6.83 o 
  -4   5   3     4000.32     4119.26     39.34 o 
  -3   5   3     1225.85     1226.90     16.49 o 
  -2   5   3       52.20       24.04      8.69 o 
  -1   5   3      201.52      222.37      9.91 o 
   0   5   3     2478.37     2599.40     28.94 o 
   1   5   3      291.20      260.69      9.97 o 
   2   5   3     1078.05     1045.91     17.28 o 
   3   5   3     1701.51     1747.35     24.06 o 
   4   5   3      209.91      211.49      8.39 o 
   5   5   3     1929.58     1981.38     23.12 o 
   6   5   3      144.19      157.04      6.12 o 
   7   5   3      539.90      515.30     13.37 o 
   8   5   3      851.92      822.03     17.30 o 
   9   5   3      616.98      654.48     13.63 o 
  10   5   3      656.57      712.26     14.35 o 
  11   5   3        8.68       20.92      9.40 o 
  12   5   3      703.76      625.92     17.26 o 
  13   5   3      145.71      136.92     28.01 o 
  14   5   3      204.49      132.67     47.50 o 
  15   5   3      139.76      130.04     30.75 o 
 -15   6   3       51.73       64.96     44.04 o 
 -14   6   3        0.80      -27.98     29.87 o 
 -13   6   3       22.18       62.82     20.36 o 
 -12   6   3       79.95       53.89     14.99 o 
 -11   6   3       37.48       31.31     14.32 o 
 -10   6   3      432.33      416.68     11.65 o 
  -9   6   3       58.33       55.45     10.23 o 
  -8   6   3     1579.01     1562.36     19.58 o 
  -7   6   3      321.09      317.70     10.31 o 
  -6   6   3      615.82      637.81     12.43 o 
  -5   6   3      427.53      431.94     11.68 o 
  -4   6   3     2052.48     2132.98     25.02 o 
  -3   6   3        1.02       -8.73     10.49 o 
  -2   6   3     1812.92     1809.34     23.72 o 
  -1   6   3      272.75      233.59     11.20 o 
   0   6   3      686.68      672.69     14.88 o 
   1   6   3        9.81        3.61      9.41 o 
   2   6   3       97.48       95.05     10.29 o 
   3   6   3      120.22      120.64     12.11 o 
   4   6   3      308.67      302.19     12.47 o 
   5   6   3      691.84      699.03     13.54 o 
   6   6   3       64.42       64.28      8.67 o 
   7   6   3      393.31      410.96      9.08 o 
   8   6   3      106.85      104.92     13.42 o 
   9   6   3      130.77      131.45     12.68 o 
  10   6   3       47.97       49.01     14.30 o 
  11   6   3       70.94       74.69     14.80 o 
  12   6   3      267.23      271.99     21.79 o 
  13   6   3       41.66       65.93     39.99 o 
  14   6   3      287.78      328.29     42.10 o 
 -14   7   3      146.34      234.75     41.34 o 
 -13   7   3       40.24       -3.56     45.54 o 
 -12   7   3       20.57       10.18     20.31 o 
 -11   7   3      169.80      167.45     17.49 o 
 -10   7   3       74.55       74.75     13.22 o 
  -9   7   3      112.38       93.55     12.76 o 
  -8   7   3      211.45      250.51     13.75 o 
  -7   7   3     3222.78     3181.44     33.28 o 
  -6   7   3      492.28      490.75     15.22 o 
  -5   7   3      239.71      225.40     13.78 o 
  -4   7   3      952.80      972.40     18.59 o 
  -3   7   3      827.16      822.21     18.29 o 
  -2   7   3     6959.54     6968.76     69.20 o 
  -1   7   3      318.82      324.14     13.88 o 
   0   7   3      305.60      357.64     15.27 o 
   1   7   3      151.66      154.77     15.08 o 
   2   7   3     2468.65     2518.24     34.89 o 
   3   7   3      254.73      202.08     15.82 o 
   4   7   3     1260.15     1209.02     22.63 o 
   5   7   3        4.47        2.29     12.52 o 
   6   7   3      514.48      524.30     14.82 o 
   7   7   3        0.34        6.58      8.11 o 
   8   7   3        4.50        4.11      8.84 o 
   9   7   3        2.93      -27.19     18.13 o 
  10   7   3      181.63      199.58     26.46 o 
  11   7   3       46.95       24.28     24.05 o 
  12   7   3       13.79        6.62     43.36 o 
  13   7   3       13.88      139.52     57.79 o 
 -12   8   3      299.40      350.40     89.69 o 
 -11   8   3       70.05      111.66     29.46 o 
 -10   8   3        2.71      -12.39     22.09 o 
  -9   8   3      675.18      754.44     23.52 o 
  -8   8   3      146.80      150.39     15.68 o 
  -7   8   3       48.54       96.92     16.89 o 
  -6   8   3       17.49       40.88     17.25 o 
  -5   8   3     1179.47     1209.91     24.80 o 
  -4   8   3      219.12      213.88     14.84 o 
  -3   8   3       55.60       18.16     18.17 o 
  -2   8   3      297.22      273.32     16.88 o 
  -1   8   3      115.64       82.37     15.47 o 
   0   8   3     1221.76     1131.92     22.72 o 
   1   8   3      896.80      847.28     23.89 o 
   2   8   3        4.31        0.37     18.07 o 
   3   8   3      232.41      217.40     16.25 o 
   4   8   3      344.53      325.55     18.84 o 
   5   8   3        4.95      -13.86     14.28 o 
   6   8   3      376.66      362.74     18.96 o 
   7   8   3        0.18       22.31     14.39 o 
   8   8   3      247.12      268.96     17.04 o 
   9   8   3      709.92      745.14     32.61 o 
  10   8   3       12.69      -35.21     30.59 o 
  11   8   3       27.73       24.21     26.79 o 
 -11   9   3      163.66      246.42     61.52 o 
 -10   9   3        4.69      -17.30     53.19 o 
  -9   9   3      287.58      299.07     25.59 o 
  -8   9   3       51.51       36.07     21.51 o 
  -7   9   3       24.98       36.74     18.18 o 
  -6   9   3       47.69       55.29     18.45 o 
  -5   9   3      563.27      585.87     26.60 o 
  -4   9   3      408.48      391.25     24.62 o 
  -3   9   3       89.10       64.86     28.19 o 
  -2   9   3       34.40       35.12     20.59 o 
  -1   9   3     1451.39     1468.47     32.47 o 
   0   9   3        1.84       15.71     24.54 o 
   1   9   3       72.58      103.49     28.64 o 
   2   9   3       59.05       33.41     28.80 o 
   3   9   3      337.38      324.74     28.74 o 
   4   9   3        1.48       15.48     21.39 o 
   5   9   3       96.53       89.80     26.49 o 
   6   9   3      178.74      216.57     57.75 o 
   7   9   3      356.29      402.46     34.12 o 
   8   9   3        7.11       -5.08     33.51 o 
   9   9   3       16.13      -39.11     36.90 o 
  10   9   3       72.96       76.41     34.33 o 
  -8  10   3        5.22      -40.77     27.18 o 
  -7  10   3       78.64       61.93     65.07 o 
  -6  10   3      343.21      417.19     34.00 o 
  -5  10   3        1.85       70.47     26.13 o 
  -4  10   3      241.94      304.10     34.53 o 
  -3  10   3       15.65        8.41     23.13 o 
  -2  10   3        0.45      -35.17     31.50 o 
  -1  10   3      146.05      149.38     39.00 o 
   0  10   3        0.86       11.05     35.21 o 
   1  10   3      170.34      183.24     37.09 o 
   2  10   3      116.80      122.23     31.90 o 
   3  10   3        0.50       50.67     23.23 o 
   4  10   3        0.73       58.24     49.69 o 
   5  10   3       40.57      112.35     38.91 o 
   6  10   3       51.57       73.10     46.81 o 
   7  10   3       91.66      105.59     49.34 o 
  -4  11   3      381.19      378.97     62.49 o 
  -3  11   3       10.54       45.96     38.84 o 
  -2  11   3       34.34      137.65     88.86 o 
  -1  11   3      157.94      239.24     87.06 o 
   0  11   3       30.75       18.41     85.26 o 
   1  11   3        0.01       98.89     84.22 o 
   2  11   3       14.92      141.39     80.07 o 
 -17   0   4      104.34      152.87     54.67 o 
 -16   0   4       80.21      104.47     25.36 o 
 -15   0   4       29.09       28.96     32.08 o 
 -14   0   4     2072.01     1978.93     97.09 o 
 -13   0   4      962.44      938.13     27.87 o 
 -12   0   4      634.35      722.30     21.01 o 
 -11   0   4       98.79      110.46     11.78 o 
 -10   0   4     2594.45     2512.59     27.62 o 
  -9   0   4     2956.66     2841.78     32.72 o 
  -8   0   4     5644.75     5974.10     62.21 o 
  -7   0   4     3190.33     3436.05     34.94 o 
  -6   0   4      815.79      866.38     12.88 o 
  -5   0   4      382.73      345.43      9.48 o 
  -4   0   4        2.81        1.47      4.35 o 
  -3   0   4        0.03       -5.87      3.92 o 
  -2   0   4     2349.99     2252.88     27.20 o 
  -1   0   4    13987.74    13720.07    208.47 o 
   0   0   4     7510.62     7352.96     91.17 o 
   1   0   4     2542.72     2620.11     32.56 o 
   2   0   4     1208.59     1226.31     20.48 o 
   3   0   4     1136.92     1331.70     17.66 o 
   4   0   4       23.98       64.66      6.60 o 
   5   0   4     1836.26     2009.88     29.73 o 
   6   0   4     7647.26     7968.72    100.25 o 
   7   0   4      680.60      676.59     14.45 o 
   8   0   4       59.28       46.60      6.87 o 
   9   0   4     1420.79     1478.99     22.48 o 
  10   0   4     1606.84     1638.66     27.99 o 
  11   0   4      470.23      447.32     15.52 o 
  12   0   4      315.02      362.50     12.18 o 
  13   0   4        7.19       -5.61     13.73 o 
  14   0   4      622.69      624.41     43.16 o 
  15   0   4        2.23       19.55     36.96 o 
  16   0   4        1.24       67.82     40.69 o 
 -18   1   4        1.46      -69.97     51.07 o 
 -17   1   4      777.78      798.28     55.02 o 
 -16   1   4      479.89      479.25     32.02 o 
 -15   1   4      129.88      118.62     16.76 o 
 -14   1   4      135.15      166.51     14.88 o 
 -13   1   4      197.63      199.11     13.48 o 
 -12   1   4       54.10       69.53      7.26 o 
 -11   1   4     1149.89     1133.72     14.31 o 
 -10   1   4      348.24      354.79      8.28 o 
  -9   1   4      654.89      675.16      7.74 o 
  -8   1   4      623.00      608.08      7.71 o 
  -7   1   4      182.73      205.21      4.89 o 
  -6   1   4      397.70      405.52      6.32 o 
  -5   1   4       17.84        8.52      4.47 o 
  -4   1   4      509.84      495.73      6.61 o 
  -3   1   4     2057.29     2014.49     17.00 o 
  -2   1   4     9138.16     9228.13     75.71 o 
  -1   1   4      142.85      170.29      5.80 o 
   0   1   4        0.05      -12.19      8.13 o 
   1   1   4     2404.58     2115.61     23.45 o 
   2   1   4       83.98       46.92      3.40 o 
   3   1   4     2020.72     2106.34     20.44 o 
   4   1   4     2162.21     2275.28     22.56 o 
   5   1   4     2050.33     2012.95     19.81 o 
   6   1   4        3.71       -5.86      3.91 o 
   7   1   4     1503.13     1584.18     16.53 o 
   8   1   4       67.74       58.66      6.11 o 
   9   1   4      875.21      876.90     12.46 o 
  10   1   4      535.25      529.73      8.42 o 
  11   1   4      371.22      365.54      7.41 o 
  12   1   4      290.64      280.12     11.65 o 
  13   1   4        3.00        0.71      8.69 o 
  14   1   4      197.57      190.19     12.24 o 
  15   1   4      187.89      192.89     30.89 o 
  16   1   4      125.01      105.27     42.86 o 
 -17   2   4       59.28        1.38     55.71 o 
 -16   2   4      156.52      159.45     36.08 o 
 -15   2   4       36.23       35.86     16.13 o 
 -14   2   4      133.73      130.21     12.11 o 
 -13   2   4      246.81      263.00     10.17 o 
 -12   2   4      638.82      647.10     11.55 o 
 -11   2   4      164.95      170.26      7.33 o 
 -10   2   4       26.62       31.82      5.93 o 
  -9   2   4      476.33      491.29      6.89 o 
  -8   2   4      120.07      115.16      5.45 o 
  -7   2   4     2417.91     2403.32     20.19 o 
  -6   2   4       18.06       11.63      4.35 o 
  -5   2   4     5911.04     6060.57     44.36 o 
  -4   2   4      211.93      235.55      5.66 o 
  -3   2   4      563.35      549.03      7.88 o 
  -2   2   4     6403.58     6606.24     52.91 o 
  -1   2   4      837.92      898.22     11.82 o 
   0   2   4      244.35      195.18      5.48 o 
   1   2   4     1714.49     1632.07     18.78 o 
   2   2   4     3871.16     3837.27     35.38 o 
   3   2   4      344.84      394.80      7.48 o 
   4   2   4     1124.66     1188.19     15.68 o 
   5   2   4     7249.44     7551.30     72.92 o 
   6   2   4      138.17      146.99      8.24 o 
   7   2   4      165.44      163.39      6.52 o 
   8   2   4      103.48      104.33      5.53 o 
   9   2   4     2150.34     2111.86     21.23 o 
  10   2   4       76.00       77.83      6.13 o 
  11   2   4      126.12      133.33      7.03 o 
  12   2   4      940.15      920.64     18.30 o 
  13   2   4      228.39      232.35     12.63 o 
  14   2   4        0.34        3.46     18.29 o 
  15   2   4       41.69       52.29     20.79 o 
  16   2   4       23.59      -27.41     30.81 o 
 -17   3   4        0.91       40.21     38.69 o 
 -16   3   4        0.19        8.08     17.65 o 
 -15   3   4      181.79      185.41     14.84 o 
 -14   3   4      176.79      170.45     14.63 o 
 -13   3   4      243.94      219.53     10.04 o 
 -12   3   4       65.91       34.27      8.44 o 
 -11   3   4      276.54      294.97      9.70 o 
 -10   3   4       43.33       40.45      5.30 o 
  -9   3   4      102.60       98.20      6.27 o 
  -8   3   4      143.26      146.41      5.57 o 
  -7   3   4      181.96      189.42      5.68 o 
  -6   3   4        3.57       -3.89      5.05 o 
  -5   3   4       53.52       53.65      5.22 o 
  -4   3   4      184.01      208.33      6.24 o 
  -3   3   4      611.34      706.99     10.26 o 
  -2   3   4     1766.35     1941.16     19.71 o 
  -1   3   4     4771.52     5114.49     48.14 o 
   0   3   4      384.29      447.84     12.04 o 
   1   3   4      214.33      233.70      7.39 o 
   2   3   4     1119.73     1236.14     17.71 o 
   3   3   4      685.80      747.99     12.62 o 
   4   3   4      144.27      137.58      6.58 o 
   5   3   4       27.55        7.53      6.11 o 
   6   3   4     1932.23     1994.67     22.38 o 
   7   3   4      395.40      404.86      8.87 o 
   8   3   4      170.59      180.87     12.28 o 
   9   3   4      137.39      132.63      7.90 o 
  10   3   4       27.83       31.16      7.04 o 
  11   3   4      182.10      175.03      7.67 o 
  12   3   4       13.24      -13.03     12.67 o 
  13   3   4        1.33       -1.65     13.65 o 
  14   3   4       49.77       11.13     17.36 o 
  15   3   4       18.06       44.60     23.55 o 
  16   3   4       48.37       58.66     46.58 o 
 -16   4   4      144.68      144.93     28.12 o 
 -15   4   4      825.95      825.25     25.82 o 
 -14   4   4      547.53      508.10     22.46 o 
 -13   4   4      110.19      114.33     12.54 o 
 -12   4   4       78.97       61.63      9.36 o 
 -11   4   4      118.22      127.01      6.09 o 
 -10   4   4       56.51       47.35      7.59 o 
  -9   4   4      191.79      203.18      7.24 o 
  -8   4   4      160.13      155.54      6.64 o 
  -7   4   4       88.30       89.85      6.92 o 
  -6   4   4      530.59      503.09      9.61 o 
  -5   4   4     1350.64     1379.07     15.89 o 
  -4   4   4     1094.11     1101.47     13.65 o 
  -3   4   4      309.23      374.46      8.70 o 
  -2   4   4     2596.04     2679.34     26.86 o 
  -1   4   4     3102.75     3447.58     49.16 o 
   0   4   4       52.27       39.99      7.72 o 
   1   4   4      156.22      154.19      8.07 o 
   2   4   4      904.01      796.10     12.43 o 
   3   4   4       53.27       50.25      6.69 o 
   4   4   4      862.90      871.43     12.82 o 
   5   4   4     1064.73     1009.20     16.33 o 
   6   4   4     1588.86     1682.65     20.90 o 
   7   4   4       22.41        5.26      5.48 o 
   8   4   4       28.42       29.90      8.73 o 
   9   4   4      648.65      627.27     12.53 o 
  10   4   4       21.24       13.93      9.58 o 
  11   4   4       20.02       18.07      9.66 o 
  12   4   4      227.11      252.30      9.88 o 
  13   4   4      231.95      230.06     22.28 o 
  14   4   4      139.12      144.52     32.19 o 
  15   4   4        7.26      -10.68     27.71 o 
 -16   5   4      192.21      186.84     33.78 o 
 -15   5   4      219.76      175.49     29.73 o 
 -14   5   4       14.27       35.74     29.45 o 
 -13   5   4      629.88      662.06     23.00 o 
 -12   5   4      707.33      744.10     12.68 o 
 -11   5   4        8.94       -2.72     10.58 o 
 -10   5   4      398.47      385.31     10.28 o 
  -9   5   4     1322.99     1344.19     16.09 o 
  -8   5   4      601.16      627.94     11.66 o 
  -7   5   4     1267.74     1206.67     15.92 o 
  -6   5   4       24.40       23.11      9.32 o 
  -5   5   4      182.09      186.17      7.84 o 
  -4   5   4      687.63      662.08     12.70 o 
  -3   5   4      812.93      836.98     13.85 o 
  -2   5   4        0.14       -3.83     10.97 o 
  -1   5   4       27.51       23.26      7.88 o 
   0   5   4     1107.51     1119.22     16.89 o 
   1   5   4      856.03      819.40     14.34 o 
   2   5   4      158.47      159.58     11.01 o 
   3   5   4      187.48      155.11      8.58 o 
   4   5   4      960.08     1055.21     15.87 o 
   5   5   4      904.07      896.00     13.97 o 
   6   5   4      778.66      766.66     15.70 o 
   7   5   4      171.77      177.13      9.71 o 
   8   5   4        3.61       -3.07      8.44 o 
   9   5   4       96.95      113.59      9.74 o 
  10   5   4      263.13      261.49     11.87 o 
  11   5   4     1154.46     1181.31     20.23 o 
  12   5   4       19.36       10.68     21.73 o 
  13   5   4      307.69      309.75     71.07 o 
  14   5   4      311.30      313.06     33.31 o 
 -15   6   4      111.07       64.72     60.35 o 
 -14   6   4      557.47      633.10     43.85 o 
 -13   6   4       76.95       49.99     19.93 o 
 -12   6   4        8.58       29.99     26.09 o 
 -11   6   4       37.86       35.08     13.29 o 
 -10   6   4      963.74      961.62     16.58 o 
  -9   6   4      311.60      320.87     11.66 o 
  -8   6   4       94.38       88.33     10.01 o 
  -7   6   4       95.44       94.87     11.90 o 
  -6   6   4      191.40      193.53     10.06 o 
  -5   6   4     3036.28     3037.68     38.22 o 
  -4   6   4        9.77       11.91     10.81 o 
  -3   6   4       33.94       42.99      9.39 o 
  -2   6   4        0.63        8.41      9.17 o 
  -1   6   4     3921.92     4093.86     43.53 o 
   0   6   4      183.75      190.38     10.58 o 
   1   6   4     1220.29     1271.38     19.83 o 
   2   6   4       87.60       83.06     12.50 o 
   3   6   4     2604.07     2714.18     44.14 o 
   4   6   4     1407.99     1404.74     19.98 o 
   5   6   4      194.51      199.34     11.42 o 
   6   6   4       23.47       20.24     11.72 o 
   7   6   4      204.49      206.73     12.14 o 
   8   6   4      447.08      442.58     14.55 o 
   9   6   4        1.38       -4.38     14.02 o 
  10   6   4       78.47       86.62     15.00 o 
  11   6   4       39.59       34.38     15.78 o 
  12   6   4      561.56      567.46     21.45 o 
  13   6   4      128.02      159.66     20.78 o 
 -14   7   4      477.16      475.47     47.96 o 
 -13   7   4       55.04        9.63     67.03 o 
 -12   7   4       36.18       35.66     20.50 o 
 -11   7   4      263.28      290.61     37.22 o 
 -10   7   4      139.22      128.54     17.03 o 
  -9   7   4       80.38       68.24     15.27 o 
  -8   7   4     2117.08     2043.20     27.54 o 
  -7   7   4      400.34      414.49     13.75 o 
  -6   7   4        4.33        3.51     11.41 o 
  -5   7   4      164.68      169.01     13.66 o 
  -4   7   4        8.34        8.26     11.04 o 
  -3   7   4      651.51      632.98     16.81 o 
  -2   7   4      128.00      149.45     14.97 o 
  -1   7   4       62.60       73.13     12.48 o 
   0   7   4      925.41      954.05     19.39 o 
   1   7   4      112.27      119.66     12.70 o 
   2   7   4      142.61      118.31     10.73 o 
   3   7   4      240.51      179.16     12.87 o 
   4   7   4      401.77      393.89     15.01 o 
   5   7   4       12.32        4.01     11.12 o 
   6   7   4      404.68      443.81     13.67 o 
   7   7   4        5.25       18.24     10.13 o 
   8   7   4        0.92      -23.28     15.52 o 
   9   7   4       16.45       -0.59     17.65 o 
  10   7   4        9.86       -4.24      8.61 o 
  11   7   4        0.62       15.61     22.34 o 
  12   7   4       18.42       -5.35     25.25 o 
 -12   8   4      329.96      268.29     43.29 o 
 -11   8   4       51.42       84.19     24.76 o 
 -10   8   4       40.45       74.97     27.42 o 
  -9   8   4      118.11      139.63     18.84 o 
  -8   8   4        7.26        7.66     15.10 o 
  -7   8   4        8.20       -4.29     15.85 o 
  -6   8   4      181.33      157.74     16.08 o 
  -5   8   4      675.63      674.78     20.22 o 
  -4   8   4      585.67      567.44     18.69 o 
  -3   8   4      909.19      852.71     24.45 o 
  -2   8   4      512.50      529.44     18.11 o 
  -1   8   4      266.20      228.14     14.11 o 
   0   8   4       33.20       16.83     17.39 o 
   1   8   4       27.02       49.61     17.93 o 
   2   8   4      597.31      549.23     18.62 o 
   3   8   4      152.39      137.70     15.23 o 
   4   8   4       10.24       39.50     15.73 o 
   5   8   4      937.00      899.37     21.61 o 
   6   8   4      185.70      183.28     17.36 o 
   7   8   4        0.09      -12.63     13.79 o 
   8   8   4       63.73       52.35     19.32 o 
   9   8   4      291.16      287.25     33.14 o 
  10   8   4       39.60       48.09     28.66 o 
  11   8   4       32.65        6.94     29.50 o 
 -10   9   4        4.97       19.95     25.55 o 
  -9   9   4        0.31       68.89     38.35 o 
  -8   9   4       26.71      -16.51     26.86 o 
  -7   9   4      752.30      732.86     25.09 o 
  -6   9   4      210.86      195.98     23.01 o 
  -5   9   4        0.02       13.69     21.75 o 
  -4   9   4       33.33       16.92     18.45 o 
  -3   9   4     1239.13     1251.89     32.94 o 
  -2   9   4      248.39      240.21     26.99 o 
  -1   9   4       21.80        6.31     22.02 o 
   0   9   4       23.34       45.18     19.13 o 
   1   9   4      789.44      706.46     25.44 o 
   2   9   4      364.51      370.33     20.86 o 
   3   9   4       16.24       32.56     26.89 o 
   4   9   4       48.30       66.48     22.26 o 
   5   9   4        6.77       18.83     21.06 o 
   6   9   4      139.18      147.66     35.88 o 
   7   9   4      269.98      283.57     36.57 o 
   8   9   4       44.41       47.83     36.45 o 
   9   9   4       19.02      123.25     67.20 o 
  -8  10   4      184.94      182.90     31.62 o 
  -7  10   4       50.91       11.14     38.34 o 
  -6  10   4       58.38       72.72     22.59 o 
  -5  10   4       61.48       90.32     54.40 o 
  -4  10   4      120.18       84.45     36.51 o 
  -3  10   4      154.56      122.13     36.89 o 
  -2  10   4      393.94      406.10     68.93 o 
  -1  10   4        0.97       31.02     29.58 o 
   0  10   4       35.47       43.23     27.56 o 
   1  10   4       82.12       99.72     33.52 o 
   2  10   4      305.00      309.54     29.28 o 
   3  10   4        0.29       24.71     37.51 o 
   4  10   4      237.54      185.17     42.10 o 
   5  10   4      507.46      526.61     81.11 o 
   6  10   4      536.92      575.68     48.19 o 
  -3  11   4        0.70      -40.83     39.38 o 
  -2  11   4      259.38      164.89     51.74 o 
  -1  11   4       13.41       32.04     39.73 o 
   0  11   4      586.25      694.66     43.65 o 
   1  11   4      242.47      242.79     64.44 o 
 -17   1   5      103.34      149.62     54.74 o 
 -16   1   5      114.64       89.57     22.06 o 
 -15   1   5       75.28       89.67     18.86 o 
 -14   1   5      253.60      241.26     18.60 o 
 -13   1   5      518.13      492.54      9.78 o 
 -12   1   5     1802.44     1796.99     20.95 o 
 -11   1   5      986.15      991.01     13.56 o 
 -10   1   5      667.56      632.29      9.78 o 
  -9   1   5     1104.64     1146.79     13.01 o 
  -8   1   5     2090.89     2137.19     18.76 o 
  -7   1   5       64.33       86.86      4.98 o 
  -6   1   5       71.78       71.50      5.61 o 
  -5   1   5     2020.15     2155.58     18.96 o 
  -4   1   5       82.53       54.96      3.71 o 
  -3   1   5     1139.90     1128.39     11.67 o 
  -2   1   5      935.37      832.51     10.31 o 
  -1   1   5      955.20      995.19     12.26 o 
   0   1   5     2776.71     2910.17     33.25 o 
   1   1   5     1190.43     1134.12     11.83 o 
   2   1   5       28.91       31.33      4.00 o 
   3   1   5      639.37      683.09      8.62 o 
   4   1   5     1056.14     1157.82     12.71 o 
   5   1   5      736.74      681.48      9.37 o 
   6   1   5      988.98      940.96     11.73 o 
   7   1   5      281.99      287.64      8.97 o 
   8   1   5     1238.03     1264.78     17.91 o 
   9   1   5      265.88      259.67      9.15 o 
  10   1   5      940.97      989.81     16.10 o 
  11   1   5      316.66      327.98      8.35 o 
  12   1   5      585.85      545.69     10.05 o 
  13   1   5      503.03      451.77     15.54 o 
  14   1   5      594.74      583.81     26.14 o 
  15   1   5      104.68      117.51     37.44 o 
  16   1   5       21.15       25.06     31.54 o 
 -17   2   5      575.55      624.16     40.68 o 
 -16   2   5      327.59      256.35     46.23 o 
 -15   2   5      117.33      144.34     14.50 o 
 -14   2   5       33.67       -2.85     13.87 o 
 -13   2   5      831.96      789.33     13.74 o 
 -12   2   5       67.71       70.90      8.42 o 
 -11   2   5     1538.02     1539.13     16.63 o 
 -10   2   5       72.16       66.28      5.08 o 
  -9   2   5      258.19      265.24      7.00 o 
  -8   2   5       16.12       18.30      5.14 o 
  -7   2   5        3.20        0.08      4.45 o 
  -6   2   5     1043.32     1080.52     11.46 o 
  -5   2   5     3309.86     3634.66     28.47 o 
  -4   2   5     1035.90     1059.37     11.58 o 
  -3   2   5     1789.89     1828.69     17.67 o 
  -2   2   5     1187.76     1488.64     16.23 o 
  -1   2   5        1.05        8.17      5.55 o 
   0   2   5      308.10      352.90      7.56 o 
   1   2   5       33.79       54.77      6.59 o 
   2   2   5      662.41      585.21      9.25 o 
   3   2   5      151.67      115.06      4.18 o 
   4   2   5      183.27      228.13      8.81 o 
   5   2   5      448.17      480.60     10.07 o 
   6   2   5        0.42       -8.86      5.91 o 
   7   2   5      112.07      100.99      7.35 o 
   8   2   5      236.70      204.19      7.89 o 
   9   2   5       84.99       96.89      6.75 o 
  10   2   5       86.33       86.73      8.60 o 
  11   2   5      170.96      178.85      7.71 o 
  12   2   5      158.07      154.71      7.75 o 
  13   2   5        4.37       10.96     14.75 o 
  14   2   5       89.79      111.93     32.75 o 
  15   2   5       24.70        4.34     21.83 o 
  16   2   5       17.12       45.07     49.75 o 
 -17   3   5      117.25      167.55     66.02 o 
 -16   3   5       45.85       28.90     22.70 o 
 -15   3   5       96.20      112.95     17.48 o 
 -14   3   5       15.14        1.19     12.48 o 
 -13   3   5      377.35      417.65     12.79 o 
 -12   3   5      196.22      203.67      9.57 o 
 -11   3   5     1485.71     1416.63     15.10 o 
 -10   3   5      557.43      578.65     10.07 o 
  -9   3   5     2772.91     2730.04     24.70 o 
  -8   3   5      110.94      122.38      5.89 o 
  -7   3   5      215.31      212.28      6.49 o 
  -6   3   5       86.57      110.91      5.23 o 
  -5   3   5     2615.50     2475.54     22.34 o 
  -4   3   5       15.47       25.52      5.12 o 
  -3   3   5      339.79      416.78      8.10 o 
  -2   3   5      672.15      664.04      9.80 o 
  -1   3   5      304.91      296.64      9.01 o 
   0   3   5     9934.69    10300.48     91.84 o 
   1   3   5      183.38      184.36      7.23 o 
   2   3   5        0.25        1.52      6.05 o 
   3   3   5     4574.81     4821.59     51.15 o 
   4   3   5     2089.30     2026.61     23.45 o 
   5   3   5      722.85      743.30     12.64 o 
   6   3   5      804.66      759.55     13.70 o 
   7   3   5      628.16      605.75     11.01 o 
   8   3   5     2796.75     2754.40     28.37 o 
   9   3   5     1279.56     1315.23     17.38 o 
  10   3   5     1055.56     1023.80     14.84 o 
  11   3   5        0.04        0.57      5.55 o 
  12   3   5     1528.69     1582.05     21.63 o 
  13   3   5      211.65      201.83     19.94 o 
  14   3   5       10.32        5.12     20.84 o 
  15   3   5      242.10      298.57     29.71 o 
 -16   4   5      162.89      188.77     29.91 o 
 -15   4   5        2.95      -19.71     21.84 o 
 -14   4   5        0.23       -4.34     15.76 o 
 -13   4   5      364.74      326.59     16.01 o 
 -12   4   5      391.30      371.29      8.47 o 
 -11   4   5       18.64       19.75      7.66 o 
 -10   4   5      190.80      214.57      7.42 o 
  -9   4   5        3.06        9.38      6.26 o 
  -8   4   5        9.28        7.74      6.00 o 
  -7   4   5      401.44      401.09      9.28 o 
  -6   4   5        9.41       -0.55      6.38 o 
  -5   4   5      721.97      792.28     11.71 o 
  -4   4   5      112.14      112.11      6.27 o 
  -3   4   5       52.92       24.59      8.30 o 
  -2   4   5        1.51       -0.83      7.03 o 
  -1   4   5       79.82       85.66      8.20 o 
   0   4   5       39.83       34.34      8.69 o 
   1   4   5     4099.53     3934.87     46.09 o 
   2   4   5     3346.90     3460.29     41.27 o 
   3   4   5     1333.97     1362.96     17.33 o 
   4   4   5      333.81      354.87     10.80 o 
   5   4   5      489.68      529.85     12.59 o 
   6   4   5      466.06      468.68     11.55 o 
   7   4   5     1041.44     1019.94     15.98 o 
   8   4   5     1404.39     1432.87     19.05 o 
   9   4   5      117.02       98.13      9.52 o 
  10   4   5     1524.73     1568.09     20.47 o 
  11   4   5        1.66       -1.11      9.59 o 
  12   4   5      153.00      178.79     12.47 o 
  13   4   5      140.76      185.18     25.11 o 
  14   4   5      347.81      319.70     38.82 o 
  15   4   5      108.69       92.53     61.00 o 
 -16   5   5       36.58       -6.26     37.19 o 
 -15   5   5      441.22      435.96     31.77 o 
 -14   5   5        1.52       -9.46     20.44 o 
 -13   5   5       18.18       19.56     18.28 o 
 -12   5   5     1011.82     1013.96     18.72 o 
 -11   5   5      887.55      852.12     13.69 o 
 -10   5   5     1096.81     1052.62     15.06 o 
  -9   5   5      111.81      111.03      8.02 o 
  -8   5   5     1832.60     1834.78     21.32 o 
  -7   5   5      287.88      300.09      9.61 o 
  -6   5   5        0.55        7.11      8.31 o 
  -5   5   5      218.33      222.72      8.52 o 
  -4   5   5      247.52      269.99      9.50 o 
  -3   5   5      824.91      813.00     18.25 o 
  -2   5   5       11.67        7.98      8.12 o 
  -1   5   5      769.54      732.50     13.17 o 
   0   5   5      619.26      653.38     14.81 o 
   1   5   5      687.53      696.11     13.36 o 
   2   5   5       84.70       69.21      9.09 o 
   3   5   5      347.51      346.21     11.49 o 
   4   5   5     1459.19     1404.21     18.44 o 
   5   5   5      255.46      243.54      8.77 o 
   6   5   5      967.24      987.13     17.90 o 
   7   5   5      123.03      132.00      9.34 o 
   8   5   5     1240.37     1215.19     18.63 o 
   9   5   5       69.73       57.64     10.21 o 
  10   5   5        8.96        0.97     10.91 o 
  11   5   5       20.06       20.47     14.15 o 
  12   5   5       40.63       52.92     43.76 o 
  13   5   5       90.28       78.23     16.21 o 
  14   5   5       14.76      -14.90     34.65 o 
 -15   6   5        4.85       97.43     43.03 o 
 -14   6   5        4.14       14.07     35.80 o 
 -13   6   5        7.18       11.72     22.15 o 
 -12   6   5       32.43       17.57     19.89 o 
 -11   6   5       11.12       16.87     14.14 o 
 -10   6   5        0.30      -13.11     10.36 o 
  -9   6   5       16.38       11.70     10.25 o 
  -8   6   5      285.25      276.93     11.23 o 
  -7   6   5     2299.81     2252.52     25.43 o 
  -6   6   5      547.40      558.37     13.47 o 
  -5   6   5     2133.48     2115.55     24.01 o 
  -4   6   5      271.93      279.11     10.88 o 
  -3   6   5       69.64       63.29      9.87 o 
  -2   6   5      465.07      454.85     15.89 o 
  -1   6   5      141.45      132.96     11.39 o 
   0   6   5       66.59       56.81     13.82 o 
   1   6   5       64.69       92.25     11.78 o 
   2   6   5      172.99      187.96     11.09 o 
   3   6   5       14.14        0.46      9.66 o 
   4   6   5       66.69       74.39     10.26 o 
   5   6   5        2.28       12.73      8.32 o 
   6   6   5       11.08       17.17      7.51 o 
   7   6   5       59.64       51.37     12.83 o 
   8   6   5       65.04       52.87     17.25 o 
   9   6   5        6.81        3.49     12.49 o 
  10   6   5      129.41      116.31     18.49 o 
  11   6   5        1.85       35.63     19.48 o 
  12   6   5       35.92       80.70     24.67 o 
  13   6   5      263.94      295.14     33.44 o 
 -14   7   5      272.51      278.53     47.52 o 
 -13   7   5        0.55      -25.24     23.84 o 
 -12   7   5      418.11      437.04     24.44 o 
 -11   7   5       50.14       38.42     17.53 o 
 -10   7   5      420.75      467.64     16.84 o 
  -9   7   5       84.80       59.70     14.53 o 
  -8   7   5      258.77      289.56     15.16 o 
  -7   7   5       32.25       43.85     11.96 o 
  -6   7   5       47.80       46.18     11.63 o 
  -5   7   5      315.34      326.83     12.54 o 
  -4   7   5     3005.04     3011.78     34.59 o 
  -3   7   5       95.61       98.31     11.41 o 
  -2   7   5      897.62      938.36     18.00 o 
  -1   7   5      419.27      451.59     16.42 o 
   0   7   5      596.25      547.83     20.90 o 
   1   7   5     1763.39     1736.88     26.26 o 
   2   7   5      256.14      262.86     16.99 o 
   3   7   5       16.33        7.96     16.80 o 
   4   7   5      596.22      528.11     15.48 o 
   5   7   5     2140.70     2161.61     31.32 o 
   6   7   5       86.43       69.21     12.15 o 
   7   7   5      181.82      219.84     19.63 o 
   8   7   5       19.57        6.12     20.37 o 
   9   7   5      106.59      132.22     20.10 o 
  10   7   5        0.03       14.01     25.58 o 
  11   7   5       69.40       63.30     46.97 o 
  12   7   5       33.63       29.31     32.70 o 
 -12   8   5      331.51      404.65     41.54 o 
 -11   8   5      104.76      107.99     25.11 o 
 -10   8   5       83.77       65.96     22.05 o 
  -9   8   5        3.34        1.41     27.69 o 
  -8   8   5        7.11       35.73     25.95 o 
  -7   8   5      175.34      179.96     17.15 o 
  -6   8   5     1107.80     1185.48     24.25 o 
  -5   8   5      383.30      367.68     16.13 o 
  -4   8   5      565.75      544.81     20.07 o 
  -3   8   5      513.50      562.06     19.66 o 
  -2   8   5     1765.27     1734.80     27.88 o 
  -1   8   5       39.87       41.29     21.38 o 
   0   8   5      159.78      143.99     16.44 o 
   1   8   5        8.08        0.17     14.73 o 
   2   8   5       11.87      -21.86     14.57 o 
   3   8   5      840.49      792.87     21.91 o 
   4   8   5      136.47      135.81     20.51 o 
   5   8   5      496.26      429.74     18.68 o 
   6   8   5       65.55       61.83     21.44 o 
   7   8   5      131.40      166.98     23.21 o 
   8   8   5        0.03        5.83     26.33 o 
   9   8   5       30.98       22.41     30.42 o 
  10   8   5       53.31       97.67     32.33 o 
 -10   9   5      114.13      109.99     25.33 o 
  -9   9   5      189.07      193.43     36.49 o 
  -8   9   5       30.19       35.83     29.48 o 
  -7   9   5        0.20       -7.09     21.99 o 
  -6   9   5       29.64       18.49     18.66 o 
  -5   9   5     1736.36     1746.56     37.44 o 
  -4   9   5       55.15       79.88     21.51 o 
  -3   9   5       15.00      -11.22     19.02 o 
  -2   9   5        9.39        1.34     24.64 o 
  -1   9   5      119.77      134.19     24.82 o 
   0   9   5      274.52      266.45     23.69 o 
   1   9   5      456.85      428.39     26.33 o 
   2   9   5      431.81      458.43     29.18 o 
   3   9   5      294.90      332.61     23.06 o 
   4   9   5      798.85      849.16     34.06 o 
   5   9   5       10.33       -5.31     32.69 o 
   6   9   5       87.14       74.51     27.11 o 
   7   9   5        7.53       25.26     55.02 o 
   8   9   5      627.22      757.53     48.38 o 
  -7  10   5      189.53      167.79     33.28 o 
  -6  10   5       26.22       -2.61     28.80 o 
  -5  10   5       80.78       88.31     22.64 o 
  -4  10   5       28.93      -29.22     91.00 o 
  -3  10   5      210.43      206.51     26.06 o 
  -2  10   5       78.70       86.51     40.18 o 
  -1  10   5        2.88       26.30     69.07 o 
   0  10   5      117.31      129.76     68.31 o 
   1  10   5        0.17       -0.90     66.78 o 
   2  10   5      406.29      488.31     80.21 o 
   3  10   5        9.11      -12.95     39.87 o 
   4  10   5        0.01       -2.33     31.92 o 
   5  10   5      140.04      116.90     45.88 o 
   6  10   5       38.28       27.33     47.79 o 
 -16   0   6      219.31      190.82     26.90 o 
 -15   0   6        0.24        3.80     19.56 o 
 -14   0   6      307.71      341.99     25.07 o 
 -13   0   6      179.57      200.52     16.85 o 
 -12   0   6     1305.31     1242.44     19.66 o 
 -11   0   6     4703.34     4656.89     48.23 o 
 -10   0   6     2751.48     2711.51     30.56 o 
  -9   0   6     1802.96     1779.53     21.96 o 
  -8   0   6     3661.78     3874.26     40.10 o 
  -7   0   6        9.26        0.34      6.03 o 
  -6   0   6     2748.39     2978.90     34.04 o 
  -5   0   6     7854.54     7695.89     96.32 o 
  -4   0   6        9.61        1.89      9.04 o 
  -3   0   6      375.49      418.84     11.27 o 
  -2   0   6     6767.86     7016.92     89.51 o 
  -1   0   6     4941.85     5278.56     69.14 o 
   0   0   6     1238.82     1051.18     19.07 o 
   1   0   6      825.24      844.22     16.15 o 
   2   0   6     2338.07     2330.30     41.42 o 
   3   0   6      502.92      539.14     15.74 o 
   4   0   6      123.87      136.74      6.48 o 
   5   0   6     2312.90     2222.30     29.11 o 
   6   0   6       22.01       37.42     11.80 o 
   7   0   6      604.98      542.71     12.47 o 
   8   0   6      571.06      576.53     13.18 o 
   9   0   6       50.89       57.05     10.54 o 
  10   0   6        7.38        6.41      9.08 o 
  11   0   6       49.07       70.62      9.12 o 
  12   0   6      367.19      352.90     11.03 o 
  13   0   6      112.01      131.41     18.17 o 
  14   0   6        2.69       12.54     18.10 o 
  15   0   6      157.09       86.71     51.90 o 
 -17   1   6        6.56      -11.09     35.12 o 
 -16   1   6       10.67       36.27     24.28 o 
 -15   1   6        1.20        0.66     20.32 o 
 -14   1   6      725.02      669.92     12.82 o 
 -13   1   6       54.71       54.25      9.52 o 
 -12   1   6      187.61      202.52      6.19 o 
 -11   1   6      181.03      184.38      6.63 o 
 -10   1   6      339.32      342.54      7.20 o 
  -9   1   6        7.00       15.81      5.57 o 
  -8   1   6      140.92      135.24      6.68 o 
  -7   1   6     2498.29     2459.54     22.13 o 
  -6   1   6      281.92      240.50      6.74 o 
  -5   1   6      233.61      296.93      6.30 o 
  -4   1   6      168.53      189.91      6.05 o 
  -3   1   6     2444.43     2698.11     23.93 o 
  -2   1   6      417.83      536.93     12.60 o 
  -1   1   6     9688.54     9969.01     88.25 o 
   0   1   6     3059.21     2996.65     27.65 o 
   1   1   6      823.72      841.22     10.19 o 
   2   1   6      343.65      338.43      6.15 o 
   3   1   6        3.62        9.73      3.46 o 
   4   1   6      200.42      207.59      6.69 o 
   5   1   6      973.67      984.26     11.48 o 
   6   1   6      288.89      274.94      7.44 o 
   7   1   6      846.83      887.19     15.07 o 
   8   1   6     1728.49     1681.54     22.00 o 
   9   1   6       61.05       63.21      8.62 o 
  10   1   6      491.16      484.04     16.45 o 
  11   1   6      667.18      652.06     13.60 o 
  12   1   6      584.38      588.28     11.35 o 
  13   1   6      293.56      310.93     12.61 o 
  14   1   6       17.98       25.22     15.31 o 
  15   1   6        5.72        6.54     18.45 o 
 -17   2   6        0.09       25.49     55.54 o 
 -16   2   6      308.74      293.49     27.08 o 
 -15   2   6       14.40        8.83     20.41 o 
 -14   2   6       24.29       36.95     13.62 o 
 -13   2   6      704.78      689.35     15.98 o 
 -12   2   6      863.67      761.55     13.40 o 
 -11   2   6        0.01        5.30      6.39 o 
 -10   2   6      522.21      521.18      8.99 o 
  -9   2   6      417.29      414.38      8.47 o 
  -8   2   6      383.61      350.12      7.63 o 
  -7   2   6        5.78       -0.75      5.35 o 
  -6   2   6     5370.79     5381.76     42.87 o 
  -5   2   6       78.51       77.84      4.61 o 
  -4   2   6     1685.04     1732.18     17.70 o 
  -3   2   6     1849.59     1768.30     17.63 o 
  -2   2   6     2443.74     2587.00     25.59 o 
  -1   2   6      133.90      164.03      6.51 o 
   0   2   6     6749.21     7053.98     64.65 o 
   1   2   6     2519.37     2341.86     26.47 o 
   2   2   6      621.96      617.95     12.82 o 
   3   2   6      153.63      131.61      5.13 o 
   4   2   6       66.91       86.53      5.97 o 
   5   2   6     1571.56     1565.62     19.08 o 
   6   2   6      589.71      620.61     11.51 o 
   7   2   6      924.07      947.97     14.64 o 
   8   2   6     1208.13     1228.69     17.37 o 
   9   2   6       59.98       48.45      8.71 o 
  10   2   6     1062.55     1078.82     17.09 o 
  11   2   6       35.17       18.22      8.91 o 
  12   2   6      434.81      447.95     11.29 o 
  13   2   6       11.00       13.50     10.07 o 
  14   2   6      156.05      161.64     24.01 o 
  15   2   6       85.95      129.54     41.46 o 
 -17   3   6       25.06        1.73     54.95 o 
 -16   3   6        5.01       -1.14     29.24 o 
 -15   3   6        1.75       10.94     16.90 o 
 -14   3   6        0.17        7.04     19.26 o 
 -13   3   6        1.45       -1.00     10.84 o 
 -12   3   6      359.22      344.21      7.86 o 
 -11   3   6        2.31       -8.55      7.69 o 
 -10   3   6       24.58       33.04      6.69 o 
  -9   3   6       33.42       34.66      6.79 o 
  -8   3   6     1883.26     1875.23     18.99 o 
  -7   3   6       16.92       14.39      5.94 o 
  -6   3   6      305.34      281.92      7.57 o 
  -5   3   6        1.85       -3.61      5.39 o 
  -4   3   6       28.78       20.27      5.69 o 
  -3   3   6       55.79       50.95      5.54 o 
  -2   3   6      578.65      614.42     11.60 o 
  -1   3   6      960.98     1018.58     14.72 o 
   0   3   6     2410.59     2481.35     26.48 o 
   1   3   6        0.13       -2.11      6.43 o 
   2   3   6      490.35      460.15      9.23 o 
   3   3   6      171.22      184.80      5.92 o 
   4   3   6      567.88      598.79     10.00 o 
   5   3   6       21.97       38.30      8.02 o 
   6   3   6      342.54      380.28     11.13 o 
   7   3   6      538.64      544.89     12.95 o 
   8   3   6        0.20       12.87      8.35 o 
   9   3   6     1553.77     1560.24     18.87 o 
  10   3   6      114.23       95.87      9.71 o 
  11   3   6        9.62       -0.75     10.15 o 
  12   3   6       47.44       39.35     15.27 o 
  13   3   6       59.64       36.12     15.14 o 
  14   3   6      312.08      346.37     28.91 o 
  15   3   6        5.71       13.43     43.72 o 
 -16   4   6      470.74      537.46     44.68 o 
 -15   4   6       21.28       54.11     27.86 o 
 -14   4   6      347.43      355.82     18.41 o 
 -13   4   6      425.80      428.12     15.80 o 
 -12   4   6     2059.64     1959.59     24.06 o 
 -11   4   6      226.69      211.62      8.60 o 
 -10   4   6     2540.15     2422.22     23.87 o 
  -9   4   6      312.17      285.66      8.45 o 
  -8   4   6     1898.11     1936.06     20.21 o 
  -7   4   6       69.37       82.27      7.38 o 
  -6   4   6      655.95      669.88     12.97 o 
  -5   4   6      275.63      261.55      8.27 o 
  -4   4   6      336.42      348.36     10.42 o 
  -3   4   6     1013.52      865.36     15.37 o 
  -2   4   6     2784.55     2962.13     30.97 o 
  -1   4   6      373.27      395.91     13.47 o 
   0   4   6      286.63      271.10      9.23 o 
   1   4   6      467.29      406.41     11.35 o 
   2   4   6       11.18        5.94      5.35 o 
   3   4   6        8.40       -0.78      6.20 o 
   4   4   6       22.73       24.30      6.63 o 
   5   4   6      841.38      815.12     14.89 o 
   6   4   6      987.24      949.01     15.72 o 
   7   4   6      139.46      178.64     12.51 o 
   8   4   6        2.96        4.71      9.18 o 
   9   4   6        0.94        0.87     10.18 o 
  10   4   6      134.33      142.15     11.42 o 
  11   4   6      135.36      147.95     11.57 o 
  12   4   6      322.29      317.34     18.23 o 
  13   4   6      175.62      137.61     17.15 o 
  14   4   6      177.71      192.28     42.73 o 
 -15   5   6       71.50       86.30     25.86 o 
 -14   5   6       29.25       58.72     21.80 o 
 -13   5   6       20.46       33.54     15.41 o 
 -12   5   6       35.11       22.36     14.26 o 
 -11   5   6       16.85       19.25      9.55 o 
 -10   5   6      763.33      699.14     12.75 o 
  -9   5   6      715.69      713.20     13.49 o 
  -8   5   6       46.48       32.57     11.90 o 
  -7   5   6       84.74       93.91      9.21 o 
  -6   5   6      901.50      958.10     14.80 o 
  -5   5   6     2137.51     2164.47     23.66 o 
  -4   5   6       59.61       55.09      8.85 o 
  -3   5   6      612.13      595.73     11.36 o 
  -2   5   6      705.23      740.47     12.19 o 
  -1   5   6      420.08      411.73     11.43 o 
   0   5   6      243.40      231.29      8.97 o 
   1   5   6      427.20      480.86     13.42 o 
   2   5   6       13.52        1.88     10.00 o 
   3   5   6     1171.76     1160.70     19.13 o 
   4   5   6      570.08      539.27     11.87 o 
   5   5   6      370.79      351.54     10.53 o 
   6   5   6       13.70      -11.01      9.74 o 
   7   5   6     1493.86     1514.50     21.51 o 
   8   5   6      316.51      314.83     13.49 o 
   9   5   6       32.45       21.86     12.57 o 
  10   5   6        8.51       17.03     16.13 o 
  11   5   6        0.04      -14.69     16.60 o 
  12   5   6      279.32      284.47     20.21 o 
  13   5   6      278.61      263.29     20.50 o 
 -15   6   6      131.70       77.58     41.60 o 
 -14   6   6       13.83       19.08     23.80 o 
 -13   6   6     1050.85     1104.92     45.77 o 
 -12   6   6       25.97       26.23     16.66 o 
 -11   6   6       89.50       86.37     14.50 o 
 -10   6   6      422.06      388.47     13.67 o 
  -9   6   6      293.77      329.03     12.53 o 
  -8   6   6      176.46      176.88     11.38 o 
  -7   6   6      324.07      311.93     11.63 o 
  -6   6   6       42.12       45.53      9.04 o 
  -5   6   6     1142.07     1130.00     17.36 o 
  -4   6   6      383.66      384.51     11.17 o 
  -3   6   6      103.41      117.41      8.47 o 
  -2   6   6     2342.61     2278.55     27.36 o 
  -1   6   6      143.76      154.31     10.34 o 
   0   6   6     1338.71     1302.05     21.62 o 
   1   6   6       14.82       15.61     11.81 o 
   2   6   6     1999.10     1992.84     28.74 o 
   3   6   6      106.59      132.86     12.73 o 
   4   6   6      249.08      256.72     11.50 o 
   5   6   6      924.75      926.74     18.44 o 
   6   6   6      634.54      683.37     19.79 o 
   7   6   6     1185.53     1122.94     21.47 o 
   8   6   6      649.75      673.44     19.59 o 
   9   6   6      411.52      414.90     20.75 o 
  10   6   6       96.02      112.01     29.83 o 
  11   6   6      111.44      104.90     22.64 o 
  12   6   6        3.24      -11.94     29.45 o 
 -13   7   6        5.00      -14.92     26.92 o 
 -12   7   6      160.07      153.87     24.54 o 
 -11   7   6      352.62      388.47     25.08 o 
 -10   7   6       88.98       63.08     15.90 o 
  -9   7   6      314.45      276.99     21.19 o 
  -8   7   6      192.39      169.84     15.29 o 
  -7   7   6      367.37      364.58     16.04 o 
  -6   7   6      954.99      890.48     18.66 o 
  -5   7   6       69.06       50.40     10.72 o 
  -4   7   6       52.02       18.91     10.65 o 
  -3   7   6      217.52      199.26     14.18 o 
  -2   7   6       84.02       70.79     13.27 o 
  -1   7   6      415.87      428.37     13.96 o 
   0   7   6      551.78      498.84     17.43 o 
   1   7   6      711.95      694.33     18.96 o 
   2   7   6     1019.71      952.66     20.48 o 
   3   7   6      750.62      721.41     18.63 o 
   4   7   6      290.55      279.39     14.78 o 
   5   7   6       12.20       13.12     12.75 o 
   6   7   6        5.37        3.64     11.17 o 
   7   7   6       62.80       77.72     18.68 o 
   8   7   6        3.22       18.05     23.94 o 
   9   7   6        2.11       39.55     34.57 o 
  10   7   6       65.31       95.22     29.46 o 
  11   7   6      201.60      293.73     65.01 o 
 -12   8   6        0.09       30.13     33.56 o 
 -11   8   6        3.28       -6.63     23.01 o 
 -10   8   6        5.51      -11.32     20.24 o 
  -9   8   6      226.92      196.93     27.11 o 
  -8   8   6      299.11      306.03     20.69 o 
  -7   8   6       17.69       25.41     15.77 o 
  -6   8   6      613.53      600.90     18.61 o 
  -5   8   6       14.88        3.28     14.02 o 
  -4   8   6       50.95       47.65     19.44 o 
  -3   8   6       18.16      -10.62     22.02 o 
  -2   8   6     1226.75     1195.57     26.33 o 
  -1   8   6      529.69      525.11     25.09 o 
   0   8   6      242.55      280.22     41.80 o 
   1   8   6      883.49      920.23     30.20 o 
   2   8   6       28.70       36.69     19.84 o 
   3   8   6        3.15        4.87     20.28 o 
   4   8   6       19.50       33.82     18.43 o 
   5   8   6       54.09       30.59     19.99 o 
   6   8   6        0.18       -0.38     35.14 o 
   7   8   6       16.39       50.53     34.02 o 
   8   8   6        4.08      -17.24     39.47 o 
   9   8   6        2.51       37.09     61.38 o 
  10   8   6       28.98      -12.60     30.09 o 
 -10   9   6      233.80      282.87     51.88 o 
  -9   9   6      176.55      231.93     30.82 o 
  -8   9   6       37.27       47.91     29.01 o 
  -7   9   6       80.87      124.07     24.67 o 
  -6   9   6        2.79       22.14     22.10 o 
  -5   9   6      106.07       46.96     21.89 o 
  -4   9   6      235.76      244.58     20.54 o 
  -3   9   6       14.58       -5.54     27.24 o 
  -2   9   6       30.71       -7.52     23.17 o 
  -1   9   6       18.48       20.03     20.78 o 
   0   9   6      642.02      643.48     30.86 o 
   1   9   6      151.76      191.43     33.51 o 
   2   9   6       91.93      130.29     25.49 o 
   3   9   6      165.54      219.95     25.98 o 
   4   9   6       57.47       51.95     33.93 o 
   5   9   6       50.35       28.74     43.91 o 
   6   9   6       70.31       72.28     37.87 o 
   7   9   6        6.12      -12.29     40.94 o 
   8   9   6        0.63       -0.03     50.55 o 
  -7  10   6      306.53      178.62     59.79 o 
  -6  10   6       30.16        9.70     61.04 o 
  -5  10   6       18.70      -24.22     63.53 o 
  -4  10   6      876.09     1012.76     37.85 o 
  -3  10   6      371.87      358.65     45.91 o 
  -2  10   6      456.26      422.56     51.94 o 
  -1  10   6        5.22      -16.01     33.33 o 
   0  10   6      165.85      204.16     32.13 o 
   1  10   6      295.05      341.93     38.80 o 
   2  10   6        2.74       15.19     41.85 o 
   3  10   6      192.23      108.92     56.27 o 
   4  10   6       10.43       40.64     43.68 o 
   5  10   6      478.28      481.20     47.66 o 
 -17   1   7        3.15       -8.84     41.14 o 
 -16   1   7      784.06      823.51     41.45 o 
 -15   1   7        0.07        9.40     13.93 o 
 -14   1   7       55.19       78.23     11.40 o 
 -13   1   7      420.41      413.09      8.68 o 
 -12   1   7       47.76       42.53      6.93 o 
 -11   1   7       88.68       95.13      6.62 o 
 -10   1   7       31.04       26.65      6.73 o 
  -9   1   7     2091.94     2056.92     19.50 o 
  -8   1   7      298.75      302.01      7.54 o 
  -7   1   7      576.87      521.98      8.79 o 
  -6   1   7      168.88      162.97      7.40 o 
  -5   1   7     1169.59     1178.12     13.40 o 
  -4   1   7      718.75      697.93      9.52 o 
  -3   1   7     3364.61     3582.18     31.07 o 
  -2   1   7      888.73     1015.73     14.30 o 
  -1   1   7      416.80      454.27      9.49 o 
   0   1   7      110.11      128.83      4.78 o 
   1   1   7     1847.77     1769.41     17.79 o 
   2   1   7       10.59        4.69      6.21 o 
   3   1   7      993.46     1052.51     11.64 o 
   4   1   7     1993.24     2036.16     20.84 o 
   5   1   7      922.75      977.27     12.75 o 
   6   1   7        2.70        8.23      4.52 o 
   7   1   7      152.31      139.17      6.39 o 
   8   1   7      589.43      576.74     11.91 o 
   9   1   7      283.31      292.23     11.07 o 
  10   1   7      369.26      398.78     11.44 o 
  11   1   7       31.94       36.24     10.42 o 
  12   1   7        2.08        0.98      5.54 o 
  13   1   7        0.71       -9.46     10.90 o 
  14   1   7       64.43       74.52     40.93 o 
  15   1   7        1.51        8.29     23.48 o 
 -17   2   7      227.59      264.15     34.88 o 
 -16   2   7       13.34        1.11     16.93 o 
 -15   2   7      196.74      244.62     23.16 o 
 -14   2   7      555.40      565.65     20.34 o 
 -13   2   7      413.85      382.29      8.21 o 
 -12   2   7      719.53      674.55     11.42 o 
 -11   2   7       45.38       60.68      7.66 o 
 -10   2   7     1450.46     1471.69     16.44 o 
  -9   2   7     2192.49     2228.51     20.73 o 
  -8   2   7      879.52      911.04     12.43 o 
  -7   2   7      212.72      213.73      7.09 o 
  -6   2   7        3.71        9.80      7.44 o 
  -5   2   7       19.33        5.19      4.45 o 
  -4   2   7      224.90      199.57      5.82 o 
  -3   2   7     1067.17     1083.39     13.21 o 
  -2   2   7     1766.86     2130.84     22.78 o 
  -1   2   7     4580.88     4660.06     44.96 o 
   0   2   7      171.73      114.11      7.11 o 
   1   2   7      185.16      187.39      7.19 o 
   2   2   7       20.32       16.10      5.12 o 
   3   2   7      549.45      536.29      8.60 o 
   4   2   7      696.29      669.78      9.71 o 
   5   2   7      588.96      562.87      9.96 o 
   6   2   7       23.80       29.44      6.49 o 
   7   2   7      111.69      127.82      8.55 o 
   8   2   7       28.74       30.62      8.26 o 
   9   2   7      706.92      700.97     15.10 o 
  10   2   7        3.13        4.68      9.97 o 
  11   2   7        2.89        8.10     10.37 o 
  12   2   7      948.73      925.07     18.96 o 
  13   2   7       16.40       13.98     16.42 o 
  14   2   7        6.36       -3.95     23.77 o 
  15   2   7       46.85       49.36     29.75 o 
 -17   3   7      147.03       88.75     63.29 o 
 -16   3   7       72.51        9.97     53.63 o 
 -15   3   7        0.40       -2.35     42.82 o 
 -14   3   7      107.18      121.72     22.51 o 
 -13   3   7      228.67      237.51      8.20 o 
 -12   3   7       24.10       23.60      9.51 o 
 -11   3   7       71.84       78.93      9.05 o 
 -10   3   7      505.03      512.57     11.26 o 
  -9   3   7      544.57      505.62     10.89 o 
  -8   3   7     1322.77     1284.45     16.41 o 
  -7   3   7      293.81      311.99      8.74 o 
  -6   3   7     2164.47     2117.91     21.94 o 
  -5   3   7       65.94       61.84      8.33 o 
  -4   3   7      134.12      153.85      8.11 o 
  -3   3   7        6.10        8.13      8.43 o 
  -2   3   7     3103.37     3083.10     32.84 o 
  -1   3   7       23.53       16.17      6.65 o 
   0   3   7      584.21      493.22     10.87 o 
   1   3   7     1263.40     1356.77     17.68 o 
   2   3   7     4136.99     4198.12     41.28 o 
   3   3   7     2325.85     2315.80     25.46 o 
   4   3   7      173.85      173.10      6.27 o 
   5   3   7       34.67       39.43      5.20 o 
   6   3   7      935.07      973.65     18.55 o 
   7   3   7     1261.40     1235.11     21.26 o 
   8   3   7       27.85       40.43      9.17 o 
   9   3   7      206.20      197.74     10.69 o 
  10   3   7      127.10      137.66     11.62 o 
  11   3   7      384.39      417.12     18.29 o 
  12   3   7      656.54      597.43     20.43 o 
  13   3   7        0.18       10.75     16.98 o 
  14   3   7        3.86      -10.05     34.52 o 
 -16   4   7       17.39       15.57     37.79 o 
 -15   4   7      179.31      193.56     25.82 o 
 -14   4   7       99.53       87.54     19.18 o 
 -13   4   7        1.18        8.67     11.87 o 
 -12   4   7      372.38      371.73     11.06 o 
 -11   4   7      136.92      134.07      9.33 o 
 -10   4   7        3.34        2.64      8.16 o 
  -9   4   7     1264.77     1202.77     15.70 o 
  -8   4   7      127.18      125.86      8.42 o 
  -7   4   7       22.06       12.21      7.92 o 
  -6   4   7      379.90      354.44     12.64 o 
  -5   4   7      192.21      186.06      7.94 o 
  -4   4   7       41.34       44.92      6.27 o 
  -3   4   7       70.47       78.61      8.51 o 
  -2   4   7     1745.00     1828.87     23.34 o 
  -1   4   7     1382.23     1451.69     19.96 o 
   0   4   7      813.98      838.73     16.06 o 
   1   4   7      153.02      178.05      9.51 o 
   2   4   7      732.44      775.85     17.17 o 
   3   4   7      438.77      433.19      9.69 o 
   4   4   7     2109.10     2105.45     25.79 o 
   5   4   7      623.58      622.35     12.58 o 
   6   4   7       46.42       54.56     10.25 o 
   7   4   7        0.10        0.62     10.21 o 
   8   4   7       13.85        7.43     10.03 o 
   9   4   7      574.20      589.58     14.76 o 
  10   4   7     1215.43     1216.24     20.50 o 
  11   4   7       65.83       93.63     18.56 o 
  12   4   7      108.73      103.34     19.73 o 
  13   4   7      221.85      260.85     22.45 o 
  14   4   7      241.28      243.84     33.68 o 
 -15   5   7      192.65      257.40     28.24 o 
 -14   5   7       38.74       28.05     34.92 o 
 -13   5   7       54.08       57.49     19.13 o 
 -12   5   7      109.04      106.79     14.69 o 
 -11   5   7      651.37      646.44     14.90 o 
 -10   5   7       58.30       53.42      9.43 o 
  -9   5   7      111.93      114.64      9.43 o 
  -8   5   7      228.92      232.15     10.13 o 
  -7   5   7     2562.16     2447.09     27.58 o 
  -6   5   7      127.88      143.32     10.19 o 
  -5   5   7     1273.70     1241.95     18.16 o 
  -4   5   7        9.31       11.62      7.50 o 
  -3   5   7     1290.71     1267.51     18.31 o 
  -2   5   7      799.92      777.87     15.01 o 
  -1   5   7       31.21       55.85     11.80 o 
   0   5   7      332.56      294.21     14.57 o 
   1   5   7     1497.82     1576.52     23.52 o 
   2   5   7      342.66      343.96     11.16 o 
   3   5   7      684.42      666.73     12.93 o 
   4   5   7        0.53       -3.38     11.37 o 
   5   5   7      477.99      470.49     11.38 o 
   6   5   7       51.41       67.37     11.95 o 
   7   5   7      417.09      426.83     13.78 o 
   8   5   7       29.94        5.84     12.79 o 
   9   5   7      259.76      259.23     14.33 o 
  10   5   7       29.87       33.34     17.28 o 
  11   5   7      137.54      149.30     21.30 o 
  12   5   7      232.50      232.81     24.87 o 
  13   5   7      183.97      215.91     24.72 o 
 -14   6   7       11.33       19.21     60.92 o 
 -13   6   7       28.41       29.05     23.70 o 
 -12   6   7        0.64      -10.25     16.90 o 
 -11   6   7      628.79      596.86     25.21 o 
 -10   6   7       94.86       88.01     12.22 o 
  -9   6   7        0.51       -2.16     11.70 o 
  -8   6   7       78.27       75.01     11.70 o 
  -7   6   7      224.02      198.00     11.78 o 
  -6   6   7      109.39      109.98     10.34 o 
  -5   6   7     3250.09     3305.02     33.59 o 
  -4   6   7     2083.48     2140.01     24.84 o 
  -3   6   7      155.21      186.57     10.50 o 
  -2   6   7      847.57      854.36     14.29 o 
  -1   6   7        3.25       10.89     10.88 o 
   0   6   7      189.78      188.18     11.37 o 
   1   6   7     1197.84     1142.04     19.91 o 
   2   6   7        5.75       -7.99     11.19 o 
   3   6   7        6.60      -13.00      8.66 o 
   4   6   7        5.70       23.29      9.17 o 
   5   6   7      164.59      192.08     16.19 o 
   6   6   7       15.57       16.50     12.59 o 
   7   6   7      483.42      482.47     19.07 o 
   8   6   7       46.23       45.47     21.50 o 
   9   6   7       34.97       43.63     25.04 o 
  10   6   7       51.25        6.81     23.84 o 
  11   6   7       44.76       62.42     25.85 o 
  12   6   7       21.45       24.37     27.78 o 
 -13   7   7        7.46        2.55     30.79 o 
 -12   7   7      446.61      474.32     25.76 o 
 -11   7   7      510.61      518.99     26.31 o 
 -10   7   7       49.76       81.00     21.07 o 
  -9   7   7      339.20      369.71     19.01 o 
  -8   7   7      192.56      200.92     15.88 o 
  -7   7   7     1693.99     1634.53     26.93 o 
  -6   7   7        5.24        6.21     13.53 o 
  -5   7   7       54.89       48.01     12.54 o 
  -4   7   7       66.78       72.96     11.45 o 
  -3   7   7      899.75      896.32     17.31 o 
  -2   7   7       97.76      103.12     10.40 o 
  -1   7   7      515.62      513.81     15.56 o 
   0   7   7      111.96       98.51     12.26 o 
   1   7   7      529.24      569.95     16.33 o 
   2   7   7        0.65        4.90     13.49 o 
   3   7   7      181.16      163.99     17.61 o 
   4   7   7      486.26      451.36     15.61 o 
   5   7   7      774.30      779.18     18.90 o 
   6   7   7       80.04       80.40     20.57 o 
   7   7   7      142.57      101.66     23.53 o 
   8   7   7      162.75      159.13     21.83 o 
   9   7   7       68.08       71.77     41.45 o 
  10   7   7      391.76      430.86     34.37 o 
  11   7   7       22.55      -12.62     33.98 o 
 -11   8   7       17.78       39.86     27.57 o 
 -10   8   7        8.84       22.72     30.26 o 
  -9   8   7      642.61      625.27     27.81 o 
  -8   8   7       26.88       18.80     18.77 o 
  -7   8   7       11.48       24.80     20.54 o 
  -6   8   7      278.87      264.73     22.43 o 
  -5   8   7      255.96      279.46     18.40 o 
  -4   8   7      419.43      390.65     27.69 o 
  -3   8   7        3.91        5.46     13.01 o 
  -2   8   7       63.69       65.52     19.91 o 
  -1   8   7      478.60      458.01     22.12 o 
   0   8   7      159.41      146.41     17.80 o 
   1   8   7      302.42      310.66     19.54 o 
   2   8   7       10.12       49.83     22.51 o 
   3   8   7      636.44      701.52     26.51 o 
   4   8   7      243.67      269.08     21.60 o 
   5   8   7       44.21       44.79     38.93 o 
   6   8   7        1.67       28.31     31.51 o 
   7   8   7      124.47      149.95     30.34 o 
   8   8   7      711.89      735.89     49.04 o 
   9   8   7        0.05       15.04     63.01 o 
  -9   9   7      560.51      543.88     35.22 o 
  -8   9   7      134.09      166.69     29.89 o 
  -7   9   7        4.79      -39.38     26.25 o 
  -6   9   7      250.41      266.65     53.57 o 
  -5   9   7      282.31      342.04     26.71 o 
  -4   9   7      128.84      118.65     20.90 o 
  -3   9   7       39.43       42.52     17.38 o 
  -2   9   7      917.88      974.48     37.58 o 
  -1   9   7       11.15       19.11     24.80 o 
   0   9   7      933.33      871.36     38.45 o 
   1   9   7      246.94      277.94     30.66 o 
   2   9   7        4.91       11.32     28.28 o 
   3   9   7       64.46      120.77     49.36 o 
   4   9   7       46.08       -6.47     39.48 o 
   5   9   7        1.53       31.18     40.49 o 
   6   9   7      238.76      252.10     33.55 o 
   7   9   7      233.10      145.19     72.25 o 
  -6  10   7        2.83      -51.87     36.01 o 
  -5  10   7        4.00       36.45     29.35 o 
  -4  10   7      640.85      640.62     56.46 o 
  -3  10   7        3.32       12.90     31.19 o 
  -2  10   7      230.04      317.83     33.06 o 
  -1  10   7        0.51       10.31     29.23 o 
   0  10   7       91.88      137.31     35.31 o 
   1  10   7       48.69       19.68     35.46 o 
   2  10   7       14.95       49.67     34.99 o 
   3  10   7       54.85       33.44     42.27 o 
 -17   0   8      681.63      771.71     67.27 o 
 -16   0   8       28.77      133.98     44.43 o 
 -15   0   8      641.31      667.35     55.71 o 
 -14   0   8     1631.88     1671.89     34.74 o 
 -13   0   8      929.39      889.38     17.12 o 
 -12   0   8      645.45      624.83     14.16 o 
 -11   0   8     1768.16     1694.00     23.40 o 
 -10   0   8      566.88      556.85     12.87 o 
  -9   0   8      803.32      791.21     14.52 o 
  -8   0   8     1800.58     1825.35     25.03 o 
  -7   0   8     1194.33     1185.21     18.60 o 
  -6   0   8     5884.83     5874.15     78.99 o 
  -5   0   8     1362.70     1408.85     26.39 o 
  -4   0   8      167.12      215.30     12.41 o 
  -3   0   8     1487.86     1746.70     36.53 o 
  -2   0   8     4109.82     4145.19     58.27 o 
  -1   0   8     4960.67     5380.93     72.18 o 
   0   0   8      627.58      590.89     15.82 o 
   1   0   8      710.40      758.12     22.52 o 
   2   0   8      269.18      235.59     11.24 o 
   3   0   8     1105.76     1082.62     35.75 o 
   4   0   8       56.91       36.43      9.24 o 
   5   0   8     1208.77     1185.39     20.05 o 
   6   0   8        6.90        5.23      8.35 o 
   7   0   8     1056.58     1108.34     20.07 o 
   8   0   8       84.61       77.35      9.70 o 
   9   0   8        0.36        6.85      9.38 o 
  10   0   8      129.69      119.16     11.59 o 
  11   0   8     1264.21     1270.26     22.94 o 
  12   0   8      172.69      192.37     21.16 o 
  13   0   8       59.55       47.01     26.05 o 
  14   0   8       11.76       44.33     25.33 o 
 -17   1   8       49.31       66.89     36.43 o 
 -16   1   8        3.04       14.15     24.08 o 
 -15   1   8       51.23       33.94     15.89 o 
 -14   1   8       21.75       21.86     12.88 o 
 -13   1   8       39.20       34.71      8.06 o 
 -12   1   8      149.47      147.59      8.66 o 
 -11   1   8      412.39      402.13      8.87 o 
 -10   1   8       70.91       74.21      6.57 o 
  -9   1   8     2710.73     2689.46     24.28 o 
  -8   1   8      145.81      140.90      6.99 o 
  -7   1   8      147.29      153.76      6.54 o 
  -6   1   8      279.14      274.47      7.66 o 
  -5   1   8      745.28      707.82     10.35 o 
  -4   1   8     3346.90     3335.74     29.69 o 
  -3   1   8      243.37      195.77      9.35 o 
  -2   1   8        0.01        5.47      6.46 o 
  -1   1   8      355.94      365.80      9.19 o 
   0   1   8      177.59      231.31      6.44 o 
   1   1   8     2283.69     2302.58     22.42 o 
   2   1   8      962.02      945.07     12.02 o 
   3   1   8      111.96      109.77      6.52 o 
   4   1   8       34.98       34.76      6.10 o 
   5   1   8        3.64       -0.67      6.90 o 
   6   1   8        9.35       19.55      6.11 o 
   7   1   8       14.56        2.36      6.31 o 
   8   1   8       44.88       30.43      6.71 o 
   9   1   8      798.55      813.90     15.21 o 
  10   1   8      617.11      641.53     14.79 o 
  11   1   8      342.46      331.92     12.92 o 
  12   1   8      379.21      359.42     14.70 o 
  13   1   8      131.19      135.71     16.94 o 
  14   1   8      197.61      257.02     27.26 o 
 -17   2   8       56.70       26.57     52.39 o 
 -16   2   8      538.75      544.12     24.80 o 
 -15   2   8       71.37       26.69     30.66 o 
 -14   2   8      169.97      162.38     24.59 o 
 -13   2   8      152.16      173.41      9.40 o 
 -12   2   8       15.18       12.03      8.86 o 
 -11   2   8       71.86       90.12      7.93 o 
 -10   2   8      878.29      879.80     12.64 o 
  -9   2   8      944.45      931.39     13.47 o 
  -8   2   8      155.39      167.01      7.28 o 
  -7   2   8     1133.25     1093.50     13.42 o 
  -6   2   8        6.90        3.96      7.72 o 
  -5   2   8        1.70       -6.31      4.63 o 
  -4   2   8        7.72       23.52      6.78 o 
  -3   2   8     1359.33     1263.62     15.32 o 
  -2   2   8      209.68      239.37      9.37 o 
  -1   2   8      960.45      937.91     14.60 o 
   0   2   8     5164.51     5193.71     53.66 o 
   1   2   8     1438.11     1515.05     18.50 o 
   2   2   8     3349.86     3428.36     34.37 o 
   3   2   8       22.97       22.35      6.87 o 
   4   2   8      138.28      127.49      5.78 o 
   5   2   8       17.31        3.56      5.98 o 
   6   2   8        0.19       -5.71      5.45 o 
   7   2   8      164.64      166.44      8.65 o 
   8   2   8     2415.44     2365.61     28.01 o 
   9   2   8      130.29      121.07     11.37 o 
  10   2   8     1275.63     1272.39     20.44 o 
  11   2   8      143.22      133.26     17.35 o 
  12   2   8        1.12      -11.75     13.68 o 
  13   2   8        6.00       21.39     19.48 o 
  14   2   8       34.85       61.71     38.32 o 
 -16   3   8        1.94      -28.38     25.20 o 
 -15   3   8        2.33      -19.43     20.63 o 
 -14   3   8        3.16       15.47     27.85 o 
 -13   3   8       68.24       39.37     17.30 o 
 -12   3   8       50.55       31.63     11.62 o 
 -11   3   8        5.35       21.06      8.39 o 
 -10   3   8       97.82       80.25      8.50 o 
  -9   3   8      568.00      563.80     11.34 o 
  -8   3   8       36.20       36.22      7.37 o 
  -7   3   8       49.33       40.23      7.19 o 
  -6   3   8      593.83      610.02     11.88 o 
  -5   3   8      689.71      693.70     11.97 o 
  -4   3   8       83.63      103.38      8.65 o 
  -3   3   8        5.14        9.91      7.95 o 
  -2   3   8      999.40     1013.27     16.19 o 
  -1   3   8      188.61      193.02     10.96 o 
   0   3   8        0.18        9.51      8.69 o 
   1   3   8       18.19        9.05      6.57 o 
   2   3   8      590.52      581.53     11.81 o 
   3   3   8      182.80      171.26      7.91 o 
   4   3   8       41.82       53.92      6.03 o 
   5   3   8     1434.48     1472.75     17.50 o 
   6   3   8      637.98      622.05     15.29 o 
   7   3   8        9.63       11.35      9.39 o 
   8   3   8      220.96      214.48     11.55 o 
   9   3   8      133.36      133.33     11.21 o 
  10   3   8      818.99      734.52     15.35 o 
  11   3   8      331.46      270.38     16.99 o 
  12   3   8      165.68      152.24     18.02 o 
  13   3   8        0.21       -6.01     17.95 o 
  14   3   8       44.55       26.79     32.44 o 
 -16   4   8      386.85      446.47     39.87 o 
 -15   4   8      205.31      229.79     27.59 o 
 -14   4   8        6.86      -10.62     20.36 o 
 -13   4   8      785.58      772.81     19.64 o 
 -12   4   8      259.69      323.82     13.33 o 
 -11   4   8      190.44      209.03     12.72 o 
 -10   4   8      754.79      688.31     14.70 o 
  -9   4   8     3275.83     3046.93     30.98 o 
  -8   4   8      189.25      167.65      9.34 o 
  -7   4   8     1034.18      973.29     15.01 o 
  -6   4   8      990.31     1046.67     18.11 o 
  -5   4   8     1130.86     1185.19     24.31 o 
  -4   4   8      126.25      117.77     11.44 o 
  -3   4   8     1104.49     1083.84     17.95 o 
  -2   4   8      380.55      365.77     11.65 o 
  -1   4   8       59.02       75.58     10.99 o 
   0   4   8     2953.01     2930.80     32.54 o 
   1   4   8     1043.29     1032.46     16.60 o 
   2   4   8     1793.90     1821.77     25.53 o 
   3   4   8        0.05       14.68     13.87 o 
   4   4   8     3702.91     3681.80     39.02 o 
   5   4   8       90.57      107.02      7.72 o 
   6   4   8      354.40      385.31     16.36 o 
   7   4   8      207.05      213.12     15.91 o 
   8   4   8     1464.62     1395.59     23.87 o 
   9   4   8       64.10       77.17     15.35 o 
  10   4   8      744.51      750.58     19.71 o 
  11   4   8      170.45      168.02     20.53 o 
  12   4   8      150.00      152.40     21.17 o 
  13   4   8       21.27       29.92     22.92 o 
 -15   5   8      135.24      106.59     32.69 o 
 -14   5   8      285.07      352.80     36.08 o 
 -13   5   8      196.91      232.12     28.34 o 
 -12   5   8      352.30      318.34     19.42 o 
 -11   5   8      366.44      323.38     15.63 o 
 -10   5   8       13.96       23.35     11.02 o 
  -9   5   8      353.87      371.05     12.21 o 
  -8   5   8       93.19      108.13     10.82 o 
  -7   5   8     1173.56     1077.33     17.54 o 
  -6   5   8       37.19       36.33     12.14 o 
  -5   5   8      799.37      746.74     18.04 o 
  -4   5   8        8.40        6.60      7.75 o 
  -3   5   8      257.86      254.58     14.06 o 
  -2   5   8     2098.88     2123.76     30.45 o 
  -1   5   8      688.77      679.53     18.03 o 
   0   5   8     1030.41     1025.88     19.62 o 
   1   5   8     2319.20     2306.03     31.25 o 
   2   5   8        4.30       -0.35     15.78 o 
   3   5   8        3.69        2.42     10.65 o 
   4   5   8     1686.67     1769.46     22.92 o 
   5   5   8       21.63       31.10     10.14 o 
   6   5   8       98.94      104.14     12.17 o 
   7   5   8      197.93      210.77     18.70 o 
   8   5   8        9.64        0.89     18.27 o 
   9   5   8      241.57      278.53     18.69 o 
  10   5   8      230.89      245.60     29.95 o 
  11   5   8        3.11        7.92     21.85 o 
  12   5   8       32.49       71.04     32.25 o 
 -14   6   8      779.44      813.99     39.78 o 
 -13   6   8      484.44      491.74     32.30 o 
 -12   6   8       46.26       -1.38     21.13 o 
 -11   6   8      570.28      505.83     21.62 o 
 -10   6   8      930.44      866.19     21.35 o 
  -9   6   8      271.77      237.47     16.37 o 
  -8   6   8      166.97      163.96     11.51 o 
  -7   6   8        8.18        5.79     11.10 o 
  -6   6   8      482.86      495.30     13.76 o 
  -5   6   8      140.24      155.99     15.77 o 
  -4   6   8      560.33      563.37     13.32 o 
  -3   6   8      964.01      957.77     18.02 o 
  -2   6   8      192.03      235.56     15.54 o 
  -1   6   8       17.89        9.89     14.47 o 
   0   6   8      969.74      949.57     20.48 o 
   1   6   8      101.61       87.89     15.89 o 
   2   6   8      523.89      539.21     15.41 o 
   3   6   8     1431.94     1455.65     24.30 o 
   4   6   8      602.71      604.29     25.32 o 
   5   6   8      287.24      267.64     12.32 o 
   6   6   8        1.55       -7.90     21.57 o 
   7   6   8      739.80      781.78     22.22 o 
   8   6   8       31.89       -0.05     22.57 o 
   9   6   8       56.85       55.61     27.17 o 
  10   6   8       41.27       67.02     34.89 o 
  11   6   8      207.17      214.98     29.98 o 
 -13   7   8        2.26       -2.76     30.96 o 
 -12   7   8      454.64      482.96     30.61 o 
 -11   7   8        1.47        1.81     19.34 o 
 -10   7   8       76.82      100.01     19.58 o 
  -9   7   8       22.59       25.12     17.30 o 
  -8   7   8       59.22       18.77     18.40 o 
  -7   7   8      323.68      296.32     17.82 o 
  -6   7   8        0.52       10.80     12.77 o 
  -5   7   8       95.10       73.73     13.19 o 
  -4   7   8     1072.80     1015.60     19.81 o 
  -3   7   8        5.40        7.75      9.97 o 
  -2   7   8      107.48      136.59     19.13 o 
  -1   7   8       76.85       82.60     15.87 o 
   0   7   8      130.78      141.27     21.87 o 
   1   7   8      156.14      137.86     22.46 o 
   2   7   8      117.23      117.77     16.78 o 
   3   7   8       28.20       53.16     10.68 o 
   4   7   8      415.93      384.70     14.54 o 
   5   7   8       82.12       65.83     26.70 o 
   6   7   8      102.11       81.21     23.83 o 
   7   7   8      506.89      505.01     31.79 o 
   8   7   8       39.43       32.43     65.96 o 
   9   7   8       36.67       60.49     42.24 o 
  10   7   8        7.00       12.99     35.65 o 
 -11   8   8        3.41       -3.78     21.71 o 
 -10   8   8      338.06      386.18     28.40 o 
  -9   8   8        1.64       15.63     25.73 o 
  -8   8   8      161.45      227.98     24.35 o 
  -7   8   8        3.07        2.28     18.86 o 
  -6   8   8      192.40      210.28     22.00 o 
  -5   8   8        3.57        4.95     20.31 o 
  -4   8   8       19.26        2.29     18.01 o 
  -3   8   8      105.38      146.47     14.75 o 
  -2   8   8      316.02      338.84     14.73 o 
  -1   8   8       48.81       39.05     14.08 o 
   0   8   8       15.77      -24.86     24.28 o 
   1   8   8      359.27      334.48     26.18 o 
   2   8   8       30.97       29.44     24.57 o 
   3   8   8      356.63      330.66     22.85 o 
   4   8   8      238.81      246.39     26.36 o 
   5   8   8       12.00       -4.51     35.26 o 
   6   8   8       44.86       36.07     27.59 o 
   7   8   8      242.12      303.49     50.59 o 
   8   8   8      142.27      167.74     48.96 o 
  -8   9   8       47.07       41.85     35.22 o 
  -7   9   8      362.10      438.67     33.61 o 
  -6   9   8       33.18       35.99     37.67 o 
  -5   9   8        7.24      -38.73     29.60 o 
  -4   9   8      263.41      189.84     72.08 o 
  -3   9   8       12.48        2.89     29.66 o 
  -2   9   8       74.06      129.17     45.85 o 
  -1   9   8      101.94       83.21     36.06 o 
   0   9   8       29.15       14.89     26.14 o 
   1   9   8        3.76       17.09     25.67 o 
   2   9   8      228.90      260.21     30.36 o 
   3   9   8      360.54      333.37     52.22 o 
   4   9   8       14.59      -24.88     52.61 o 
   5   9   8      648.75      679.11     42.29 o 
   6   9   8       73.10        2.30    103.53 o 
  -4  10   8      129.22       77.46     38.33 o 
  -3  10   8      355.60      176.60     82.29 o 
  -2  10   8      307.18      299.00     44.92 o 
  -1  10   8      360.57      334.90     37.97 o 
   0  10   8       56.31       24.62     31.50 o 
   1  10   8      249.23      216.61     38.77 o 
 -16   1   9        0.30       -9.52     18.14 o 
 -15   1   9       95.44       98.72     15.00 o 
 -14   1   9      170.95      145.16     14.55 o 
 -13   1   9      693.74      709.62     13.07 o 
 -12   1   9      232.19      228.38      9.32 o 
 -11   1   9        1.22       14.80      8.65 o 
 -10   1   9      336.42      327.29      9.37 o 
  -9   1   9     1361.08     1339.38     15.68 o 
  -8   1   9       25.79       34.39      7.20 o 
  -7   1   9     1780.53     1713.98     18.36 o 
  -6   1   9      337.31      344.58      8.35 o 
  -5   1   9        1.67        7.31      4.43 o 
  -4   1   9      171.01      137.91      7.89 o 
  -3   1   9       96.86       73.84      8.07 o 
  -2   1   9       15.50       22.73      7.75 o 
  -1   1   9       46.77       46.80      7.45 o 
   0   1   9     4522.35     4638.08     45.93 o 
   1   1   9       43.30       40.59      9.26 o 
   2   1   9      859.29      837.70     11.69 o 
   3   1   9      244.85      252.23      8.25 o 
   4   1   9      623.94      586.70     11.35 o 
   5   1   9       14.51        5.66      6.53 o 
   6   1   9       91.73      102.34      7.12 o 
   7   1   9       14.37       11.16      7.01 o 
   8   1   9      630.04      613.19     12.60 o 
   9   1   9      361.76      381.38     12.83 o 
  10   1   9      231.77      241.55     12.85 o 
  11   1   9       54.72       76.77     25.35 o 
  12   1   9      108.29      106.79     18.67 o 
  13   1   9      268.84      278.72     19.66 o 
 -16   2   9      335.79      420.00     35.38 o 
 -15   2   9      202.98      195.45     20.05 o 
 -14   2   9       31.20       19.84     13.09 o 
 -13   2   9      237.13      255.07     15.98 o 
 -12   2   9      642.94      657.99     14.47 o 
 -11   2   9      609.99      595.42     12.10 o 
 -10   2   9     1643.38     1625.03     18.23 o 
  -9   2   9        6.58       11.73      7.25 o 
  -8   2   9        6.67        6.26      7.18 o 
  -7   2   9     6033.56     6220.03     50.82 o 
  -6   2   9      448.03      477.79      9.55 o 
  -5   2   9       10.56       12.13      5.18 o 
  -4   2   9      212.45      195.54      6.29 o 
  -3   2   9      126.71      129.11      9.14 o 
  -2   2   9      818.03      805.91     13.91 o 
  -1   2   9      435.30      479.56     11.19 o 
   0   2   9      654.28      603.70     11.79 o 
   1   2   9     1717.05     1633.37     20.45 o 
   2   2   9      790.94      787.38     13.86 o 
   3   2   9       30.84       36.82      5.12 o 
   4   2   9      314.43      296.79     11.30 o 
   5   2   9      493.79      511.16     14.34 o 
   6   2   9      976.00      944.81     13.63 o 
   7   2   9      424.88      425.71     12.24 o 
   8   2   9        0.40       -7.57     12.57 o 
   9   2   9      566.55      508.64     15.03 o 
  10   2   9      478.24      493.59     16.89 o 
  11   2   9      330.38      325.88     18.91 o 
  12   2   9       52.03       27.11     21.52 o 
  13   2   9      108.29      104.21     22.14 o 
 -16   3   9       49.96       14.99     32.63 o 
 -15   3   9      239.85      259.15     27.53 o 
 -14   3   9     1652.15     1778.45     35.93 o 
 -13   3   9      128.42      132.82     23.40 o 
 -12   3   9       80.37       97.62     14.76 o 
 -11   3   9      111.22      119.75      9.84 o 
 -10   3   9     3651.86     3641.74     36.87 o 
  -9   3   9       12.37       18.05      9.06 o 
  -8   3   9        1.86       -2.62      6.78 o 
  -7   3   9        0.11       -3.09      8.61 o 
  -6   3   9     5092.84     4926.90     44.07 o 
  -5   3   9      563.41      564.04     11.73 o 
  -4   3   9       82.33       93.55      9.35 o 
  -3   3   9     1198.52     1217.56     18.77 o 
  -2   3   9     1480.09     1546.52     21.75 o 
  -1   3   9     3764.97     3742.40     39.68 o 
   0   3   9      758.45      783.64     14.97 o 
   1   3   9       44.36       66.24      8.24 o 
   2   3   9      929.22      905.44     14.02 o 
   3   3   9      438.73      413.03     10.19 o 
   4   3   9       87.32       93.50     11.45 o 
   5   3   9       62.36       48.81      7.52 o 
   6   3   9      309.92      319.76     12.40 o 
   7   3   9      773.77      764.39     16.51 o 
   8   3   9      127.81      137.29     12.49 o 
   9   3   9        0.96        3.50     12.98 o 
  10   3   9      412.07      372.06     15.91 o 
  11   3   9      602.46      568.99     22.86 o 
  12   3   9      216.05      260.31     21.48 o 
  13   3   9       55.66       41.72     33.05 o 
 -15   4   9        0.03      -13.17     30.32 o 
 -14   4   9       41.42       31.64     22.71 o 
 -13   4   9       10.89       25.49     16.80 o 
 -12   4   9      267.82      303.38     16.48 o 
 -11   4   9       50.52       80.20     13.77 o 
 -10   4   9      118.91      106.25     10.83 o 
  -9   4   9        2.69      -15.54     10.36 o 
  -8   4   9     1435.74     1397.78     19.28 o 
  -7   4   9       40.43       38.46     10.40 o 
  -6   4   9      163.92      169.58     11.04 o 
  -5   4   9      152.53      129.77     10.38 o 
  -4   4   9      204.54      199.65     14.24 o 
  -3   4   9       32.64       51.75     11.02 o 
  -2   4   9        0.43       -0.53     11.26 o 
  -1   4   9      425.51      418.33     13.09 o 
   0   4   9       52.93       33.43      9.20 o 
   1   4   9     3510.16     3598.95     39.22 o 
   2   4   9      411.09      458.10     13.08 o 
   3   4   9       42.48       45.00      9.14 o 
   4   4   9      321.52      319.67     11.90 o 
   5   4   9       46.75       39.03     10.85 o 
   6   4   9      569.82      574.86     18.42 o 
   7   4   9      632.19      628.86     19.30 o 
   8   4   9       25.63       31.59     17.77 o 
   9   4   9      104.53       97.88     13.60 o 
  10   4   9       76.10       81.37     19.26 o 
  11   4   9        0.21       16.67     17.55 o 
  12   4   9      177.58      143.29     21.96 o 
 -14   5   9      131.85       99.51     31.58 o 
 -13   5   9      248.66      279.58     46.64 o 
 -12   5   9       15.91       20.33     22.95 o 
 -11   5   9       88.30      134.52     17.03 o 
 -10   5   9      469.24      455.82     16.39 o 
  -9   5   9      538.36      524.26     15.24 o 
  -8   5   9      193.47      183.33     13.77 o 
  -7   5   9      426.30      418.84     17.18 o 
  -6   5   9      840.92      813.56     19.67 o 
  -5   5   9      482.19      473.99     16.47 o 
  -4   5   9       47.11       44.08     12.78 o 
  -3   5   9       64.26       91.23     18.26 o 
  -2   5   9     3345.57     3256.77     40.50 o 
  -1   5   9      303.31      299.17     15.64 o 
   0   5   9      324.26      354.17     14.52 o 
   1   5   9      453.79      473.26     16.76 o 
   2   5   9       42.34       13.80     13.43 o 
   3   5   9      475.72      459.54     15.81 o 
   4   5   9       51.67       32.95     17.62 o 
   5   5   9      120.65      113.95     13.82 o 
   6   5   9      276.80      294.12     17.58 o 
   7   5   9      215.62      220.56     19.66 o 
   8   5   9        0.60       24.35     19.74 o 
   9   5   9      331.57      364.32     20.93 o 
  10   5   9      374.15      427.58     26.30 o 
  11   5   9       22.15       27.12     22.80 o 
 -13   6   9       24.65        2.16     32.48 o 
 -12   6   9      228.42      275.64     44.48 o 
 -11   6   9       40.34       18.02     19.61 o 
 -10   6   9        6.75        7.68     15.61 o 
  -9   6   9      335.00      323.31     16.33 o 
  -8   6   9      490.85      499.44     15.97 o 
  -7   6   9       37.47       29.72     12.35 o 
  -6   6   9       41.34       35.74     11.34 o 
  -5   6   9      177.59      161.88     12.54 o 
  -4   6   9       59.01      128.30     17.30 o 
  -3   6   9     1947.72     1959.66     29.04 o 
  -2   6   9     1154.30     1133.82     21.90 o 
  -1   6   9      186.70      185.59     14.93 o 
   0   6   9       78.35       43.37     16.98 o 
   1   6   9      444.19      433.64     18.77 o 
   2   6   9       29.15       47.46     14.87 o 
   3   6   9      902.15      834.15     22.68 o 
   4   6   9       72.23       56.28     13.75 o 
   5   6   9      789.34      790.13     19.40 o 
   6   6   9       86.74       72.11     18.74 o 
   7   6   9        0.69      -14.05     17.82 o 
   8   6   9       75.46       87.97     54.51 o 
   9   6   9       96.67       62.84     29.56 o 
  10   6   9      112.62      115.98     30.97 o 
 -12   7   9        0.71       -9.19     29.49 o 
 -11   7   9      223.13      257.82     28.37 o 
 -10   7   9       40.40       30.98     25.34 o 
  -9   7   9      392.90      382.11     26.23 o 
  -8   7   9      241.18      180.71     26.91 o 
  -7   7   9      124.53      110.72     15.12 o 
  -6   7   9       16.48       24.47     13.23 o 
  -5   7   9      476.12      478.89     18.62 o 
  -4   7   9      765.82      691.71     22.27 o 
  -3   7   9      466.61      466.33     31.38 o 
  -2   7   9        0.94        1.43     17.29 o 
  -1   7   9       76.89       47.37     22.85 o 
   0   7   9      144.92      154.61     22.70 o 
   1   7   9       19.42       74.65     30.69 o 
   2   7   9        5.35       -3.72     20.30 o 
   3   7   9       19.53       52.18     21.94 o 
   4   7   9      204.19      200.19     25.45 o 
   5   7   9       25.56      -39.18     26.12 o 
   6   7   9      201.56      202.80     26.02 o 
   7   7   9       25.42       -3.94     34.03 o 
   8   7   9      314.99      372.47     44.35 o 
   9   7   9       71.95      158.86     55.40 o 
 -10   8   9        0.13       26.63     37.84 o 
  -9   8   9      262.95      285.01     45.53 o 
  -8   8   9       10.13       30.70     27.98 o 
  -7   8   9      212.72      229.84     29.10 o 
  -6   8   9       76.55       76.55     27.77 o 
  -5   8   9      333.42      333.01     33.06 o 
  -4   8   9      600.79      634.68     29.29 o 
  -3   8   9       32.74       58.49     32.35 o 
  -2   8   9      666.27      691.00     46.22 o 
  -1   8   9        4.12       41.45     27.58 o 
   0   8   9      262.01      329.20     26.91 o 
   1   8   9      340.19      378.39     30.03 o 
   2   8   9        1.59       49.01     44.22 o 
   3   8   9       54.88       27.43     42.73 o 
   4   8   9      118.81       91.73     54.67 o 
   5   8   9       17.64       47.44     30.92 o 
   6   8   9      692.13      705.18     35.36 o 
   7   8   9        0.05      -63.88     48.77 o 
  -7   9   9       44.23       13.38     33.37 o 
  -6   9   9     1011.32      996.20     61.53 o 
  -5   9   9      197.13      178.91     38.32 o 
  -4   9   9        0.08       38.27     40.50 o 
  -3   9   9        1.13      -17.61     57.95 o 
  -2   9   9      396.02      481.50     55.08 o 
  -1   9   9       77.70      140.80     31.07 o 
   0   9   9        2.57       -5.32     47.53 o 
   1   9   9      316.84      343.14     32.05 o 
   2   9   9       48.57       61.78     31.30 o 
   3   9   9      907.39      894.28     79.55 o 
   4   9   9      132.22      166.34     54.38 o 
 -16   0  10      533.38      705.96     65.68 o 
 -15   0  10        1.56      -33.83     26.01 o 
 -14   0  10      856.72      910.63     36.72 o 
 -13   0  10        0.37      -15.72     30.34 o 
 -12   0  10      347.21      350.52     17.24 o 
 -11   0  10     4721.31     4760.87     57.73 o 
 -10   0  10      264.32      243.66     14.14 o 
  -9   0  10     4150.83     4181.87     55.65 o 
  -8   0  10      436.48      432.79     16.76 o 
  -7   0  10       99.24       91.83     12.06 o 
  -6   0  10     1269.15     1197.47     26.59 o 
  -5   0  10        2.68       -9.55     13.36 o 
  -4   0  10      411.58      450.23     23.61 o 
  -3   0  10     4988.03     5195.98     84.29 o 
  -2   0  10      179.47      194.51     13.68 o 
  -1   0  10       70.97       39.98     11.36 o 
   0   0  10      124.94      117.92     13.47 o 
   1   0  10     1570.29     1602.92     33.96 o 
   2   0  10      273.87      306.30     15.06 o 
   3   0  10     4252.28     4382.60     73.41 o 
   4   0  10      484.94      475.61     16.19 o 
   5   0  10      234.64      236.74     20.62 o 
   6   0  10       97.20      107.74     18.95 o 
   7   0  10      682.84      677.72     22.35 o 
   8   0  10     1762.55     1759.49     32.89 o 
   9   0  10      764.56      710.37     22.95 o 
  10   0  10     1014.98     1029.44     33.36 o 
  11   0  10      345.39      273.91     29.82 o 
  12   0  10     1217.25     1242.25     47.71 o 
  13   0  10      195.97      220.83     53.22 o 
 -16   1  10      290.83      337.76     25.09 o 
 -15   1  10        9.40       40.34     20.65 o 
 -14   1  10       14.13        8.01     23.16 o 
 -13   1  10        0.27      -11.02     13.01 o 
 -12   1  10       27.22       15.71      9.70 o 
 -11   1  10      169.87      174.47      9.60 o 
 -10   1  10      114.57      123.88      9.04 o 
  -9   1  10      355.50      353.91     16.25 o 
  -8   1  10      203.80      174.83      9.05 o 
  -7   1  10     3408.65     3404.50     32.17 o 
  -6   1  10      828.31      815.22     12.53 o 
  -5   1  10       93.02       97.90      8.24 o 
  -4   1  10      416.10      438.40     10.86 o 
  -3   1  10     1396.11     1375.80     19.95 o 
  -2   1  10     3026.68     3072.72     34.13 o 
  -1   1  10     1865.66     1893.22     23.71 o 
   0   1  10      199.05      192.12      9.68 o 
   1   1  10     1868.51     1908.88     25.44 o 
   2   1  10        2.65       11.35      4.92 o 
   3   1  10       66.78       67.64      7.25 o 
   4   1  10      122.34      142.90     12.56 o 
   5   1  10       72.95       78.59      7.99 o 
   6   1  10      377.25      396.87     10.17 o 
   7   1  10       15.44       19.82      7.97 o 
   8   1  10        6.09        7.74      8.65 o 
   9   1  10       58.70       63.36     13.99 o 
  10   1  10      333.46      318.24     17.25 o 
  11   1  10      106.37      141.99     18.52 o 
  12   1  10       39.90       15.74     19.80 o 
  13   1  10        7.88       -1.54     24.48 o 
 -16   2  10      106.37      153.58     43.99 o 
 -15   2  10      138.29      158.19     17.58 o 
 -14   2  10       57.08       47.55     18.13 o 
 -13   2  10      341.01      324.06     15.61 o 
 -12   2  10       12.89       11.19      9.57 o 
 -11   2  10      603.89      574.41     13.44 o 
 -10   2  10      210.44      188.52      9.93 o 
  -9   2  10      257.30      222.33      9.53 o 
  -8   2  10       94.25      101.13      9.34 o 
  -7   2  10     5024.48     4949.07     42.37 o 
  -6   2  10      211.34      184.46      7.68 o 
  -5   2  10      380.26      362.26      9.62 o 
  -4   2  10     1765.08     1765.56     20.38 o 
  -3   2  10      107.78      107.92      9.88 o 
  -2   2  10       91.23       94.17     11.58 o 
  -1   2  10       75.55       55.89      6.05 o 
   0   2  10      555.87      559.09     11.17 o 
   1   2  10        7.89        4.93      6.73 o 
   2   2  10      113.62      125.11      6.75 o 
   3   2  10      688.12      632.76      9.95 o 
   4   2  10      628.15      627.80     10.49 o 
   5   2  10       90.56       95.80      7.59 o 
   6   2  10      113.06      114.20      8.27 o 
   7   2  10       83.96       79.97      7.13 o 
   8   2  10      184.34      180.86     14.98 o 
   9   2  10       44.26       73.00     16.60 o 
  10   2  10      424.59      422.75     17.52 o 
  11   2  10      206.98      190.03     18.83 o 
  12   2  10       21.55       43.48     27.14 o 
 -15   3  10       38.32       51.10     25.39 o 
 -14   3  10       47.22       54.00     17.92 o 
 -13   3  10      129.52      156.92     21.52 o 
 -12   3  10      244.09      247.51     13.93 o 
 -11   3  10       35.74       34.41     15.50 o 
 -10   3  10      129.63      106.21     10.19 o 
  -9   3  10      280.48      264.16     10.64 o 
  -8   3  10        0.15        1.37      7.99 o 
  -7   3  10      320.05      306.13     11.68 o 
  -6   3  10      623.78      585.29     12.65 o 
  -5   3  10       11.29        9.40      7.56 o 
  -4   3  10      120.11      122.99      8.01 o 
  -3   3  10      318.55      321.95     12.54 o 
  -2   3  10       59.06       55.27      9.32 o 
  -1   3  10       33.78       32.12     10.95 o 
   0   3  10       75.06      105.13      9.36 o 
   1   3  10     1105.14     1143.69     16.47 o 
   2   3  10      447.19      450.53     11.25 o 
   3   3  10      489.86      508.16     11.74 o 
   4   3  10        3.42       -4.91      6.96 o 
   5   3  10        1.86        3.42     10.79 o 
   6   3  10      402.39      369.66     11.09 o 
   7   3  10       82.56       67.65     12.36 o 
   8   3  10       33.72       34.86     13.59 o 
   9   3  10      143.02      143.54     18.15 o 
  10   3  10      117.40      138.72     21.28 o 
  11   3  10        0.37      -27.02     18.01 o 
  12   3  10        6.52      -19.36     26.03 o 
 -15   4  10       23.60       27.98     29.37 o 
 -14   4  10        3.09       13.77     25.48 o 
 -13   4  10      670.98      636.80     31.19 o 
 -12   4  10      414.15      380.57     21.83 o 
 -11   4  10      385.35      390.08     17.40 o 
 -10   4  10        1.87       13.12     10.80 o 
  -9   4  10       22.50       25.94     11.04 o 
  -8   4  10     1887.18     1879.89     23.31 o 
  -7   4  10       11.73       17.17     10.54 o 
  -6   4  10      306.25      282.13     12.34 o 
  -5   4  10      263.12      279.37     13.07 o 
  -4   4  10     2948.38     2998.20     35.49 o 
  -3   4  10        5.39       10.20     10.77 o 
  -2   4  10       57.94       80.47     11.14 o 
  -1   4  10       78.60       85.59     10.79 o 
   0   4  10     2829.78     2793.21     33.52 o 
   1   4  10      111.67      136.67     11.76 o 
   2   4  10       39.00        4.74     10.66 o 
   3   4  10      192.46      212.07     17.31 o 
   4   4  10     1462.09     1505.70     21.79 o 
   5   4  10      363.05      374.69     14.95 o 
   6   4  10       22.48       -0.17     15.43 o 
   7   4  10      101.97       96.05     23.43 o 
   8   4  10       65.50       49.93     15.11 o 
   9   4  10       21.90       33.67     15.33 o 
  10   4  10       77.16       75.76     20.26 o 
  11   4  10        3.67       -1.44     22.18 o 
 -14   5  10       41.00       70.49     33.01 o 
 -13   5  10      350.99      335.23     38.12 o 
 -12   5  10      257.32      299.39     25.96 o 
 -11   5  10      740.05      747.56     34.00 o 
 -10   5  10      656.21      653.97     20.97 o 
  -9   5  10       19.84       12.28     15.60 o 
  -8   5  10      626.60      539.40     17.62 o 
  -7   5  10      404.24      379.44     15.38 o 
  -6   5  10      362.36      395.90     18.83 o 
  -5   5  10      240.75      245.35     14.44 o 
  -4   5  10      235.56      240.83     14.45 o 
  -3   5  10     1020.12     1028.86     19.72 o 
  -2   5  10      638.31      622.30     18.87 o 
  -1   5  10      259.40      273.08     15.19 o 
   0   5  10        2.16       -4.02     11.79 o 
   1   5  10       22.61       28.75     13.35 o 
   2   5  10      429.70      430.61     16.27 o 
   3   5  10     1218.58     1215.46     24.98 o 
   4   5  10       88.03       86.92     11.96 o 
   5   5  10      101.80      100.91     21.04 o 
   6   5  10      570.35      605.72     24.06 o 
   7   5  10      563.11      545.46     21.79 o 
   8   5  10       43.88       64.39     23.96 o 
   9   5  10      202.76      235.46     23.65 o 
  10   5  10        2.92      -13.02     21.87 o 
  11   5  10      431.35      414.16     33.35 o 
 -13   6  10        3.10        5.58     41.35 o 
 -12   6  10        0.64      -29.99     26.12 o 
 -11   6  10     1094.71     1047.32     32.62 o 
 -10   6  10      739.22      756.37     28.24 o 
  -9   6  10       82.17      117.37     19.98 o 
  -8   6  10      101.61      107.89     16.47 o 
  -7   6  10      742.51      712.57     24.06 o 
  -6   6  10      574.80      556.28     22.42 o 
  -5   6  10      845.31      825.09     22.31 o 
  -4   6  10       72.58       56.94     14.26 o 
  -3   6  10      522.98      531.28     21.89 o 
  -2   6  10       64.39       71.87     16.25 o 
  -1   6  10     1631.86     1616.68     30.35 o 
   0   6  10      225.66      243.64     23.27 o 
   1   6  10      460.39      506.10     20.69 o 
   2   6  10       17.63       25.67     20.18 o 
   3   6  10     1129.16     1156.25     27.84 o 
   4   6  10      242.00      230.04     21.02 o 
   5   6  10      291.37      345.17     27.05 o 
   6   6  10       20.31       49.02     22.33 o 
   7   6  10      223.25      252.06     26.32 o 
   8   6  10       11.49        8.94     26.29 o 
   9   6  10       68.96       83.12     32.15 o 
 -11   7  10       79.11      104.84     36.47 o 
 -10   7  10        0.03       -1.17     26.58 o 
  -9   7  10      152.22      134.94     21.86 o 
  -8   7  10      154.90      192.17     31.94 o 
  -7   7  10        0.60       -0.08     21.58 o 
  -6   7  10      239.83      230.62     21.97 o 
  -5   7  10        5.69        4.84     23.56 o 
  -4   7  10      276.26      223.67     24.59 o 
  -3   7  10       42.90       18.87     22.76 o 
  -2   7  10       22.16       17.46     29.44 o 
  -1   7  10       13.66       18.07     34.32 o 
   0   7  10       24.61       12.28     25.24 o 
   1   7  10       70.73       60.47     22.11 o 
   2   7  10       52.35       43.15     25.28 o 
   3   7  10        9.58       20.53     27.64 o 
   4   7  10       26.63       86.81     54.28 o 
   5   7  10        9.55       18.17     25.23 o 
   6   7  10       51.24       15.71     30.96 o 
   7   7  10       16.93      -22.74     34.15 o 
   8   7  10      232.57      254.67     42.46 o 
  -9   8  10      291.65      331.63     40.08 o 
  -8   8  10       10.01      -43.90     36.95 o 
  -7   8  10     1157.12     1167.33     50.79 o 
  -6   8  10      135.67      157.71     40.39 o 
  -5   8  10      247.96      317.49     36.82 o 
  -4   8  10        0.07       36.82     32.11 o 
  -3   8  10      247.30      263.29     24.98 o 
  -2   8  10        9.28       13.85     27.16 o 
  -1   8  10       27.78       -4.68     35.59 o 
   0   8  10       12.54      -12.63     31.13 o 
   1   8  10      306.05      327.24     42.25 o 
   2   8  10       32.90       36.69     34.06 o 
   3   8  10       36.49       49.34     54.01 o 
   4   8  10        1.97      -47.29     34.32 o 
   5   8  10       23.18       48.17     38.26 o 
   6   8  10      183.46      245.88     45.51 o 
  -6   9  10        0.05       13.57     42.15 o 
  -5   9  10        5.70        5.39     38.13 o 
  -4   9  10       26.66      -24.57     50.38 o 
  -3   9  10       69.51       19.20     51.48 o 
  -2   9  10        4.42      -59.60     41.64 o 
  -1   9  10        5.23      -50.81     38.98 o 
   0   9  10       26.13       75.61     37.76 o 
   1   9  10      596.89      676.74     44.43 o 
   2   9  10      105.64       68.90     36.70 o 
   3   9  10        2.44      -16.14     53.07 o 
 -15   1  11      139.95      151.14     22.14 o 
 -14   1  11      127.67      131.41     20.96 o 
 -13   1  11      117.34      109.31     20.69 o 
 -12   1  11     1279.34     1273.82     20.64 o 
 -11   1  11      208.28      236.25     14.50 o 
 -10   1  11      288.38      300.54     10.40 o 
  -9   1  11      315.20      287.05     10.36 o 
  -8   1  11      279.41      242.51      9.92 o 
  -7   1  11       45.85       17.20      9.33 o 
  -6   1  11       62.65       52.82      8.40 o 
  -5   1  11      445.08      450.11     11.63 o 
  -4   1  11     4632.85     4676.49     44.79 o 
  -3   1  11       10.65       34.63     10.85 o 
  -2   1  11     1012.16     1033.86     19.23 o 
  -1   1  11        6.83       10.72      9.78 o 
   0   1  11     2903.73     2917.42     37.60 o 
   1   1  11      108.36      113.88      8.17 o 
   2   1  11      569.20      550.18     12.29 o 
   3   1  11      454.75      462.69     11.74 o 
   4   1  11      451.95      444.09     12.91 o 
   5   1  11     1185.12     1173.67     16.70 o 
   6   1  11       34.00       26.83      8.73 o 
   7   1  11        0.47        5.62      9.12 o 
   8   1  11      169.93      148.25     10.28 o 
   9   1  11        5.77        6.35     12.62 o 
  10   1  11       49.93       42.21     22.58 o 
  11   1  11        0.93        9.56     25.30 o 
  12   1  11        0.76       -7.52     23.35 o 
 -15   2  11      121.57      144.19     18.21 o 
 -14   2  11      966.10     1018.92     27.13 o 
 -13   2  11       80.41       83.66     17.73 o 
 -12   2  11        0.01        2.22     14.50 o 
 -11   2  11      296.12      309.98     12.71 o 
 -10   2  11      745.29      751.44     15.26 o 
  -9   2  11      210.26      196.54      9.32 o 
  -8   2  11       10.37       -6.26      8.30 o 
  -7   2  11       89.75       88.54      7.86 o 
  -6   2  11       11.40       16.62      6.58 o 
  -5   2  11      175.33      180.55      7.12 o 
  -4   2  11      223.72      263.25      9.96 o 
  -3   2  11      222.46      219.80     11.13 o 
  -2   2  11      515.71      521.27     13.98 o 
  -1   2  11      150.70      146.69     11.02 o 
   0   2  11        0.07        6.29     10.49 o 
   1   2  11      164.83      167.65      6.91 o 
   2   2  11      302.73      269.57     10.15 o 
   3   2  11     2562.45     2553.95     26.82 o 
   4   2  11       91.97       78.21      8.68 o 
   5   2  11        3.60        1.16      7.74 o 
   6   2  11      257.87      271.96     15.86 o 
   7   2  11      267.53      278.57     17.95 o 
   8   2  11      319.89      314.87     16.71 o 
   9   2  11      128.81      107.28     14.95 o 
  10   2  11      110.05      122.12     20.93 o 
  11   2  11       80.76       48.03     24.09 o 
  12   2  11      205.59      213.40     34.02 o 
 -15   3  11        0.81       -9.83     19.06 o 
 -14   3  11      368.06      400.24     23.95 o 
 -13   3  11       17.44       15.57     19.68 o 
 -12   3  11      137.19      188.53     19.48 o 
 -11   3  11     1415.93     1446.65     23.26 o 
 -10   3  11      497.58      526.80     14.38 o 
  -9   3  11      333.40      318.37     11.67 o 
  -8   3  11     1464.85     1363.55     18.30 o 
  -7   3  11     1373.90     1409.06     19.58 o 
  -6   3  11       15.26        2.48      9.53 o 
  -5   3  11     2363.06     2354.28     26.80 o 
  -4   3  11       88.63       80.11      7.60 o 
  -3   3  11      770.72      737.14     13.71 o 
  -2   3  11      477.69      475.02     14.74 o 
  -1   3  11       95.51      106.45     12.10 o 
   0   3  11        0.76        4.85     10.47 o 
   1   3  11     1794.79     1768.84     22.45 o 
   2   3  11     4760.13     4838.07     57.83 o 
   3   3  11     1579.96     1567.93     23.51 o 
   4   3  11      319.20      324.22     10.95 o 
   5   3  11       36.81       23.62      9.62 o 
   6   3  11      235.12      226.13     10.95 o 
   7   3  11       28.86       34.32     16.40 o 
   8   3  11       13.36       13.03     18.02 o 
   9   3  11      261.62      252.48     22.34 o 
  10   3  11      504.56      566.38     25.01 o 
  11   3  11      137.85       37.67     27.61 o 
 -14   4  11        0.55       28.03     92.94 o 
 -13   4  11       11.34      -14.55     23.90 o 
 -12   4  11       60.44       73.78     18.32 o 
 -11   4  11      292.07      266.72     16.66 o 
 -10   4  11       71.70       54.64     14.56 o 
  -9   4  11      100.25      135.83     13.78 o 
  -8   4  11       62.48       60.77     13.96 o 
  -7   4  11       10.26      -13.22     10.22 o 
  -6   4  11      158.84      175.80     13.63 o 
  -5   4  11      413.81      389.83     13.11 o 
  -4   4  11      138.40      104.30     13.32 o 
  -3   4  11       49.59       25.03     10.92 o 
  -2   4  11        0.21       -8.71     13.17 o 
  -1   4  11      852.80      879.77     19.67 o 
   0   4  11      486.30      526.11     15.01 o 
   1   4  11      485.77      448.19     15.45 o 
   2   4  11     1393.15     1451.53     21.21 o 
   3   4  11       50.92       51.88     15.98 o 
   4   4  11      376.21      379.17     13.95 o 
   5   4  11       35.82       42.14     19.81 o 
   6   4  11       12.26       48.75     19.36 o 
   7   4  11       13.59        7.59     14.82 o 
   8   4  11      181.33      200.38     17.68 o 
   9   4  11      366.74      336.10     24.61 o 
  10   4  11       80.20       75.41     27.65 o 
 -13   5  11      102.30      141.93     29.09 o 
 -12   5  11       10.45      -20.78     28.76 o 
 -11   5  11       14.61       35.13     25.22 o 
 -10   5  11       70.65       84.49     18.37 o 
  -9   5  11       23.82       13.02     15.61 o 
  -8   5  11        7.12       14.46      9.36 o 
  -7   5  11      302.33      312.63     15.81 o 
  -6   5  11       16.57       11.73     12.54 o 
  -5   5  11      150.20      140.44     15.73 o 
  -4   5  11       48.28       66.98     13.41 o 
  -3   5  11      175.02      182.12     14.83 o 
  -2   5  11     1517.05     1443.67     24.33 o 
  -1   5  11      608.61      612.66     17.26 o 
   0   5  11       63.38       60.09     16.46 o 
   1   5  11      158.53      173.92     16.00 o 
   2   5  11        5.74       29.53     14.48 o 
   3   5  11      343.54      362.99     17.50 o 
   4   5  11      377.09      349.62     17.24 o 
   5   5  11       70.53       98.72     19.96 o 
   6   5  11      689.72      704.91     27.60 o 
   7   5  11      188.57      200.30     34.76 o 
   8   5  11       44.40       57.27     28.42 o 
   9   5  11      113.23      148.32     26.77 o 
  10   5  11      152.07      154.77     34.75 o 
 -12   6  11        5.23       28.12     37.24 o 
 -11   6  11      123.18       85.13     32.37 o 
 -10   6  11        5.33       16.78     33.31 o 
  -9   6  11       41.15       47.43     22.31 o 
  -8   6  11      149.25      115.65     29.36 o 
  -7   6  11      705.45      710.63     21.48 o 
  -6   6  11      464.92      393.85     23.21 o 
  -5   6  11      695.58      720.20     27.25 o 
  -4   6  11       25.53       26.27     19.23 o 
  -3   6  11      103.99      115.20     18.87 o 
  -2   6  11       20.11      -22.32     18.65 o 
  -1   6  11      226.52      200.60     21.18 o 
   0   6  11      120.23      181.28     21.74 o 
   1   6  11       37.14       54.22     20.41 o 
   2   6  11       10.63       19.03     23.51 o 
   3   6  11       42.01       31.27     24.27 o 
   4   6  11        5.62       30.96     22.10 o 
   5   6  11       10.73       40.87     21.73 o 
   6   6  11        1.58       19.84     28.95 o 
   7   6  11        0.28       22.73     32.09 o 
   8   6  11      105.55       60.92     35.78 o 
 -10   7  11       11.39       28.18     32.92 o 
  -9   7  11       43.41       47.78     35.02 o 
  -8   7  11     1183.56     1319.54     39.83 o 
  -7   7  11       80.37      112.23     35.58 o 
  -6   7  11       17.93       15.00     22.42 o 
  -5   7  11       58.23       18.50     28.53 o 
  -4   7  11     1012.38     1105.42     37.99 o 
  -3   7  11      377.47      317.42     26.27 o 
  -2   7  11      225.06      185.56     40.48 o 
  -1   7  11       33.19       52.00     23.65 o 
   0   7  11     1121.35     1110.38     33.46 o 
   1   7  11        4.07        4.76     20.40 o 
   2   7  11       54.24       73.14     26.96 o 
   3   7  11        2.53        4.30     31.81 o 
   4   7  11      649.82      675.80     33.46 o 
   5   7  11      307.28      314.77     37.04 o 
   6   7  11       17.26       -3.97     29.22 o 
   7   7  11       28.70       52.46     36.96 o 
  -8   8  11      186.20      239.37     45.65 o 
  -7   8  11       12.12       19.85     43.46 o 
  -6   8  11      788.13      746.71     39.39 o 
  -5   8  11      173.25      206.75     32.94 o 
  -4   8  11        4.21       -0.61     31.90 o 
  -3   8  11       95.36      101.14     45.09 o 
  -2   8  11      610.99      645.24     49.54 o 
  -1   8  11       29.49       64.44     56.39 o 
   0   8  11        3.26      -38.09     40.28 o 
   1   8  11      229.02      255.17     35.66 o 
   2   8  11       11.99      -26.84     42.36 o 
   3   8  11      562.70      614.62     69.33 o 
   4   8  11      190.53      171.92     59.77 o 
  -3   9  11      378.36      374.18     38.59 o 
  -2   9  11      180.13      319.91     47.41 o 
  -1   9  11        3.06       27.29     62.43 o 
 -15   0  12     1429.31     1495.28     73.53 o 
 -14   0  12      392.90      451.29     53.84 o 
 -13   0  12       61.36      106.61     34.64 o 
 -12   0  12       49.91       57.70     18.97 o 
 -11   0  12      775.28      797.19     23.22 o 
 -10   0  12      459.09      438.57     18.97 o 
  -9   0  12      101.61      109.19     22.15 o 
  -8   0  12       50.15       44.22     14.89 o 
  -7   0  12      662.41      638.51     22.69 o 
  -6   0  12      231.22      267.68     23.21 o 
  -5   0  12     1773.72     1761.79     36.33 o 
  -4   0  12        4.37      -19.07     28.10 o 
  -3   0  12       52.58       51.18     23.02 o 
  -2   0  12      177.18      216.79     15.29 o 
  -1   0  12      575.91      519.25     20.82 o 
   0   0  12       99.24      108.79     15.28 o 
   1   0  12      365.64      381.07     19.24 o 
   2   0  12      174.75      210.88     19.40 o 
   3   0  12     1116.18     1062.03     25.96 o 
   4   0  12      230.77      235.56     20.48 o 
   5   0  12       11.76       32.81     15.09 o 
   6   0  12      692.78      730.24     24.43 o 
   7   0  12      253.75      267.74     19.98 o 
   8   0  12        0.19       -2.18     18.07 o 
   9   0  12       30.02       77.30     25.37 o 
  10   0  12      862.94      816.07     42.12 o 
  11   0  12      149.68      189.41     28.70 o 
 -15   1  12       29.64       26.78     39.64 o 
 -14   1  12       60.79       72.46     27.51 o 
 -13   1  12       12.71       39.16     21.35 o 
 -12   1  12       15.60        7.93     14.94 o 
 -11   1  12      311.46      305.17     14.43 o 
 -10   1  12      115.11      102.34     13.83 o 
  -9   1  12     1011.55     1013.44     18.36 o 
  -8   1  12       10.53        3.06     11.57 o 
  -7   1  12      856.16      802.70     16.84 o 
  -6   1  12     1477.22     1492.51     25.25 o 
  -5   1  12      375.83      383.08     12.27 o 
  -4   1  12      568.84      587.27     13.54 o 
  -3   1  12      312.57      322.59     13.37 o 
  -2   1  12       11.99      -12.22     11.24 o 
  -1   1  12     1048.83     1050.98     19.04 o 
   0   1  12     1453.30     1451.15     22.36 o 
   1   1  12      480.08      502.77     12.27 o 
   2   1  12      112.49      112.00      8.76 o 
   3   1  12     1134.13     1131.44     22.70 o 
   4   1  12      139.11      123.13     12.85 o 
   5   1  12        1.31       -8.89      9.65 o 
   6   1  12      133.10      133.64     11.52 o 
   7   1  12      123.34      130.47     12.03 o 
   8   1  12      176.09      171.32     13.13 o 
   9   1  12      134.45      135.28     16.60 o 
  10   1  12        1.16       15.25     18.82 o 
  11   1  12       95.76      121.02     47.41 o 
 -15   2  12      139.99      108.76     22.15 o 
 -14   2  12      426.21      447.05     23.33 o 
 -13   2  12      105.00      120.97     19.47 o 
 -12   2  12      178.41      166.07     19.62 o 
 -11   2  12        0.47       25.04     14.35 o 
 -10   2  12      788.34      800.51     16.98 o 
  -9   2  12        0.48      -11.02     12.45 o 
  -8   2  12      987.82      992.49     15.24 o 
  -7   2  12      453.48      383.18     10.41 o 
  -6   2  12      696.25      639.37     14.05 o 
  -5   2  12        3.53       13.93      8.76 o 
  -4   2  12     1542.06     1483.83     19.74 o 
  -3   2  12        9.32       16.63     12.02 o 
  -2   2  12      206.37      232.93     12.58 o 
  -1   2  12     1696.83     1688.17     26.08 o 
   0   2  12      250.43      229.91     12.88 o 
   1   2  12      271.51      267.53     14.09 o 
   2   2  12      257.77      228.18     19.76 o 
   3   2  12       45.72       26.22     15.95 o 
   4   2  12      305.59      282.68     10.04 o 
   5   2  12      148.26      153.74     10.08 o 
   6   2  12        6.01       10.74     12.73 o 
   7   2  12      175.59      169.79     12.06 o 
   8   2  12       44.59       83.20     16.96 o 
   9   2  12      332.17      304.58     21.65 o 
  10   2  12       11.87       -4.93     24.28 o 
  11   2  12        1.01        6.20     50.10 o 
 -14   3  12       23.36      -14.49     27.50 o 
 -13   3  12      119.14      109.32     25.35 o 
 -12   3  12       62.62       43.63     17.73 o 
 -11   3  12      163.88      151.18     16.70 o 
 -10   3  12       58.09       34.80     13.96 o 
  -9   3  12      197.04      207.73     13.70 o 
  -8   3  12        7.37       -4.71     11.78 o 
  -7   3  12      103.46       82.41     10.29 o 
  -6   3  12      573.83      554.03     16.11 o 
  -5   3  12      969.86      836.08     18.29 o 
  -4   3  12        3.94       32.17     12.42 o 
  -3   3  12     1625.84     1657.80     25.52 o 
  -2   3  12      287.46      291.13     13.57 o 
  -1   3  12      139.37      131.26      9.73 o 
   0   3  12      134.63      128.94      8.37 o 
   1   3  12      114.54      115.79      8.63 o 
   2   3  12       11.18        9.25      8.36 o 
   3   3  12        9.45        8.33      8.67 o 
   4   3  12      142.71      138.75     10.08 o 
   5   3  12      625.38      623.24     16.88 o 
   6   3  12        7.26       28.10     15.07 o 
   7   3  12       71.20       90.93     16.06 o 
   8   3  12        0.04       12.67     20.24 o 
   9   3  12       16.31      -21.74     20.97 o 
  10   3  12        3.96       23.57     21.98 o 
 -13   4  12      472.97      509.17     49.96 o 
 -12   4  12      565.50      584.08     25.06 o 
 -11   4  12       44.28       45.21     20.18 o 
 -10   4  12      290.45      299.22     17.93 o 
  -9   4  12      109.73      133.28     15.40 o 
  -8   4  12     1459.09     1408.36     28.15 o 
  -7   4  12       35.12       21.17     12.96 o 
  -6   4  12      126.01      135.28     13.25 o 
  -5   4  12      165.92      194.85     11.24 o 
  -4   4  12      759.12      763.82     19.78 o 
  -3   4  12      147.06      163.14     14.07 o 
  -2   4  12       37.39       24.17     12.71 o 
  -1   4  12       29.19       20.16     14.19 o 
   0   4  12      154.84      136.68     13.21 o 
   1   4  12      246.84      241.32     14.19 o 
   2   4  12      249.37      231.17     11.96 o 
   3   4  12       90.55      114.54     20.52 o 
   4   4  12        1.72       14.01     16.08 o 
   5   4  12      804.65      796.72     28.50 o 
   6   4  12        7.85       17.62     16.07 o 
   7   4  12       24.64       18.66     21.25 o 
   8   4  12        3.22       -2.51     28.23 o 
   9   4  12      557.42      639.08     30.88 o 
 -12   5  12      165.37      126.36     26.14 o 
 -11   5  12       57.47        4.74     39.67 o 
 -10   5  12      534.15      563.48     36.19 o 
  -9   5  12      443.19      430.11     27.85 o 
  -8   5  12      375.45      376.76     18.09 o 
  -7   5  12       13.34        9.13     15.00 o 
  -6   5  12      394.13      382.13     17.39 o 
  -5   5  12      615.73      534.74     19.18 o 
  -4   5  12        0.74      -17.92     15.41 o 
  -3   5  12       79.29       67.89     16.21 o 
  -2   5  12       36.95       24.29     18.09 o 
  -1   5  12     1377.55     1428.36     25.69 o 
   0   5  12      157.79      152.15     16.95 o 
   1   5  12       27.94       48.39     20.08 o 
   2   5  12      259.14      260.79     18.41 o 
   3   5  12      220.10      241.49     22.36 o 
   4   5  12        7.74        7.49     27.47 o 
   5   5  12       84.35       64.86     25.28 o 
   6   5  12        0.33       19.03     27.35 o 
   7   5  12       12.92      -17.48     28.84 o 
   8   5  12      134.00      146.78     24.30 o 
 -11   6  12      215.83      217.86     38.08 o 
 -10   6  12      202.01      255.29     39.52 o 
  -9   6  12        2.11       23.47     29.20 o 
  -8   6  12       51.56       56.16     47.37 o 
  -7   6  12      588.56      574.13     29.15 o 
  -6   6  12       10.63       -7.95     22.61 o 
  -5   6  12      291.82      290.08     23.35 o 
  -4   6  12      257.92      234.06     24.97 o 
  -3   6  12      442.53      409.62     22.46 o 
  -2   6  12      137.29      206.90     29.23 o 
  -1   6  12      113.51      122.30     23.41 o 
   0   6  12      163.89      124.21     22.35 o 
   1   6  12       25.17       85.89     24.74 o 
   2   6  12     1089.42     1150.83     37.97 o 
   3   6  12        1.78       15.53     19.21 o 
   4   6  12       62.34       40.69     31.07 o 
   5   6  12        5.61       -1.97     27.72 o 
   6   6  12      739.68      761.68     38.75 o 
   7   6  12      290.27      300.93     39.42 o 
  -9   7  12      128.19      157.19     41.10 o 
  -8   7  12        9.29       16.54     29.13 o 
  -7   7  12       35.12       31.59     32.30 o 
  -6   7  12       90.19       37.35     32.93 o 
  -5   7  12       32.24       19.37     34.29 o 
  -4   7  12       18.86       27.07     41.42 o 
  -3   7  12      267.75      188.51     32.29 o 
  -2   7  12        0.00       -4.93     31.68 o 
  -1   7  12      172.11      121.98     26.44 o 
   0   7  12      297.14      314.83     24.75 o 
   1   7  12        0.17       18.13     33.71 o 
   2   7  12       65.42       28.86     25.26 o 
   3   7  12       51.51       26.93     27.51 o 
   4   7  12       69.24       23.06     38.26 o 
   5   7  12       10.53      -48.19     40.89 o 
  -6   8  12      163.69      128.47     34.93 o 
  -5   8  12       20.45      -17.00     35.62 o 
  -4   8  12       19.87        7.09     57.75 o 
  -3   8  12        8.43      -26.81     41.91 o 
  -2   8  12        6.63       -9.53     44.37 o 
  -1   8  12       97.37       89.07     26.66 o 
   0   8  12        0.03       32.28     30.74 o 
   1   8  12      192.32      244.77     31.78 o 
   2   8  12       12.00      -11.14     30.86 o 
 -14   1  13      121.18      103.15     27.47 o 
 -13   1  13        0.55       48.66     22.56 o 
 -12   1  13      399.20      464.15     22.86 o 
 -11   1  13      231.55      246.73     18.77 o 
 -10   1  13       24.49       25.51     12.90 o 
  -9   1  13     1973.26     1918.52     26.26 o 
  -8   1  13     3092.58     3141.92     37.99 o 
  -7   1  13       90.23       58.50     13.14 o 
  -6   1  13      116.46       69.91     11.98 o 
  -5   1  13       98.12       83.95     11.23 o 
  -4   1  13      447.41      423.32     12.15 o 
  -3   1  13        3.61       -6.37     11.91 o 
  -2   1  13      467.67      489.11     17.30 o 
  -1   1  13     1339.46     1344.03     22.76 o 
   0   1  13       48.72       45.63     11.17 o 
   1   1  13      247.18      240.09     10.53 o 
   2   1  13      520.37      464.10     16.58 o 
   3   1  13      643.20      566.35     24.83 o 
   4   1  13       77.45      105.04     10.73 o 
   5   1  13      396.90      375.88     13.23 o 
   6   1  13       32.72       34.71     14.36 o 
   7   1  13       49.39       38.66     13.06 o 
   8   1  13      612.26      578.54     25.84 o 
   9   1  13       62.44       37.22     24.59 o 
  10   1  13      106.84       16.88     86.64 o 
 -14   2  13      267.33      308.29     30.25 o 
 -13   2  13       21.08      -16.61     34.56 o 
 -12   2  13      127.74       87.06     33.64 o 
 -11   2  13       74.06      105.27     14.80 o 
 -10   2  13       16.65       26.95     18.50 o 
  -9   2  13      898.56      868.83     16.59 o 
  -8   2  13        0.27      -14.82      9.88 o 
  -7   2  13       53.86       50.95     12.15 o 
  -6   2  13      393.08      360.58     13.36 o 
  -5   2  13      281.47      252.30     11.06 o 
  -4   2  13        0.69        8.57     11.70 o 
  -3   2  13      229.27      202.69     14.90 o 
  -2   2  13       83.78      101.24     16.29 o 
  -1   2  13      462.13      451.91     18.56 o 
   0   2  13      103.65      113.29     12.45 o 
   1   2  13      207.54      214.52     16.03 o 
   2   2  13      301.00      278.71     25.82 o 
   3   2  13      252.44      245.89     16.11 o 
   4   2  13      446.56      443.56     22.13 o 
   5   2  13       51.04       69.01     15.36 o 
   6   2  13       24.01       54.53     14.15 o 
   7   2  13       88.54       81.78     16.36 o 
   8   2  13       25.93       30.96     19.35 o 
   9   2  13       90.18       86.41     22.78 o 
 -13   3  13       62.15       91.98     42.37 o 
 -12   3  13        8.89      -17.59     27.68 o 
 -11   3  13     1240.01     1245.98     29.89 o 
 -10   3  13      211.67      213.23     17.30 o 
  -9   3  13      219.30      199.53     13.83 o 
  -8   3  13       35.57       37.76     14.64 o 
  -7   3  13      627.49      620.73     16.32 o 
  -6   3  13      501.61      474.37     13.53 o 
  -5   3  13       20.52       30.42     12.45 o 
  -4   3  13      767.44      819.23     21.12 o 
  -3   3  13      812.36      846.44     26.77 o 
  -2   3  13     2151.67     2116.99     31.11 o 
  -1   3  13        5.92       22.69     14.48 o 
   0   3  13       48.97       40.36     10.47 o 
   1   3  13        4.88      -10.92     10.32 o 
   2   3  13      168.06      184.82     11.69 o 
   3   3  13       49.66       34.90     12.70 o 
   4   3  13      382.01      352.03     13.93 o 
   5   3  13      118.60      107.35     18.32 o 
   6   3  13      261.20      236.33     20.54 o 
   7   3  13       70.64       77.78     25.66 o 
   8   3  13       70.15       83.77     35.33 o 
   9   3  13       57.07      126.28     28.74 o 
 -12   4  13      512.76      567.00     48.10 o 
 -11   4  13       55.58       46.38     28.95 o 
 -10   4  13        4.41      -18.11     17.12 o 
  -9   4  13      608.75      627.83     20.04 o 
  -8   4  13      406.85      367.86     20.40 o 
  -7   4  13       27.70        3.42     19.86 o 
  -6   4  13        0.21        3.95     13.59 o 
  -5   4  13       31.54       33.55     10.48 o 
  -4   4  13       91.57       63.91     17.58 o 
  -3   4  13       70.31       60.08     15.30 o 
  -2   4  13        6.26        7.45     16.16 o 
  -1   4  13       31.11       35.41     15.77 o 
   0   4  13       17.74       40.56     17.08 o 
   1   4  13      130.88      131.86     14.36 o 
   2   4  13      676.55      636.11     19.51 o 
   3   4  13        0.02        9.07     13.68 o 
   4   4  13      689.94      690.87     20.22 o 
   5   4  13      437.56      445.54     22.31 o 
   6   4  13       99.18       63.48     36.76 o 
   7   4  13       25.48       23.30     20.02 o 
   8   4  13        1.98      -41.83     32.24 o 
 -11   5  13     1038.91      959.21     48.40 o 
 -10   5  13      113.62      115.85     25.88 o 
  -9   5  13      384.95      380.62     50.26 o 
  -8   5  13      230.67      213.74     21.35 o 
  -7   5  13       36.04       39.68     18.95 o 
  -6   5  13      334.33      349.68     23.74 o 
  -5   5  13      142.01      133.45     22.46 o 
  -4   5  13      118.82       86.61     23.38 o 
  -3   5  13        1.03        2.23     16.43 o 
  -2   5  13       85.45       77.39     17.82 o 
  -1   5  13      826.07      876.13     25.62 o 
   0   5  13       52.25       20.41     20.01 o 
   1   5  13      285.26      302.51     26.38 o 
   2   5  13        0.17      -18.31     21.24 o 
   3   5  13        9.99      -41.27     27.51 o 
   4   5  13        4.76       -1.62     40.48 o 
   5   5  13        0.27       44.54     20.21 o 
   6   5  13       34.85       85.98     38.17 o 
   7   5  13       55.10       95.79     42.93 o 
 -10   6  13        3.15      -17.27     41.39 o 
  -9   6  13      190.27      184.26     42.87 o 
  -8   6  13       10.33      -38.99     30.36 o 
  -7   6  13       84.10      119.25     67.99 o 
  -6   6  13        3.46       21.58     27.62 o 
  -5   6  13        0.24       31.55     28.90 o 
  -4   6  13      604.75      579.10     35.40 o 
  -3   6  13      105.26       96.66     29.99 o 
  -2   6  13       75.01       78.64     23.59 o 
  -1   6  13       68.38       77.45     25.26 o 
   0   6  13       24.20       13.54     25.97 o 
   1   6  13       24.37       34.18     24.54 o 
   2   6  13       11.31      -34.07     30.58 o 
   3   6  13        9.52      -22.21     31.44 o 
   4   6  13        8.91        1.45     29.43 o 
   5   6  13       62.65       50.68     42.46 o 
  -8   7  13       54.01       87.43     44.76 o 
  -7   7  13       87.97       23.88     49.98 o 
  -6   7  13      413.32      385.26     32.42 o 
  -5   7  13      708.30      796.47     75.20 o 
  -4   7  13      378.49      254.44     38.92 o 
  -3   7  13       15.66      -41.54     35.27 o 
  -2   7  13       48.49       54.17     29.80 o 
  -1   7  13      436.85      604.13     52.79 o 
   0   7  13        0.08      -10.14     50.56 o 
   1   7  13       41.06       67.43     56.80 o 
   2   7  13      152.91      101.52     81.11 o 
   3   7  13      335.73      549.40     43.76 o 
 -13   0  14       13.09      -19.28     41.97 o 
 -12   0  14      871.76      910.05     49.87 o 
 -11   0  14      916.11      999.88     38.85 o 
 -10   0  14     1455.66     1575.25     42.56 o 
  -9   0  14       26.07       33.47     29.83 o 
  -8   0  14       11.86        5.53     28.24 o 
  -7   0  14       18.62       50.86     16.82 o 
  -6   0  14     1054.61     1071.49     36.09 o 
  -5   0  14        8.29        0.22     20.92 o 
  -4   0  14       59.59       93.24     21.42 o 
  -3   0  14       83.45      155.87     23.24 o 
  -2   0  14     2253.34     2348.13     46.27 o 
  -1   0  14       38.75        6.57     24.46 o 
   0   0  14       60.18        0.76     19.46 o 
   1   0  14        0.25      -15.17     18.19 o 
   2   0  14     3321.18     3231.46     86.83 o 
   3   0  14       40.38       30.12     26.41 o 
   4   0  14      125.00      133.47     21.69 o 
   5   0  14      208.12      174.03     37.79 o 
   6   0  14      612.67      534.36     30.46 o 
   7   0  14      246.38      254.08     60.38 o 
   8   0  14       41.37       58.20     44.57 o 
 -13   1  14      182.02      229.95     29.37 o 
 -12   1  14      110.41       89.48     24.88 o 
 -11   1  14       11.10        7.36     35.02 o 
 -10   1  14       31.75       46.46     15.25 o 
  -9   1  14      579.92      563.10     18.66 o 
  -8   1  14      168.68      176.28     15.43 o 
  -7   1  14      309.46      319.51     16.19 o 
  -6   1  14        7.17       -1.38     12.79 o 
  -5   1  14      125.57      113.85     13.52 o 
  -4   1  14      554.23      564.83     19.37 o 
  -3   1  14      138.90      166.15     11.17 o 
  -2   1  14       44.83       42.59     22.38 o 
  -1   1  14      192.58      199.66     15.91 o 
   0   1  14      129.43      132.92     17.09 o 
   1   1  14      338.49      328.48     21.58 o 
   2   1  14       67.91       81.59     10.42 o 
   3   1  14      216.31      203.99     17.86 o 
   4   1  14       17.27       32.49     13.93 o 
   5   1  14        1.67       12.25     14.98 o 
   6   1  14      184.17      194.98     18.28 o 
   7   1  14       83.50       97.32     21.76 o 
   8   1  14        2.75       18.10     25.66 o 
 -13   2  14      109.55      107.62     39.01 o 
 -12   2  14      293.90      255.03     32.01 o 
 -11   2  14       74.57       55.70     46.61 o 
 -10   2  14        0.17       18.89     19.39 o 
  -9   2  14      717.65      760.21     23.59 o 
  -8   2  14       19.51       -4.89     18.62 o 
  -7   2  14       12.62      -24.91     16.61 o 
  -6   2  14      134.03      119.55     11.56 o 
  -5   2  14      198.48      205.15     11.65 o 
  -4   2  14      212.41      182.93     15.14 o 
  -3   2  14      299.34      282.37     17.62 o 
  -2   2  14      491.53      474.90     19.77 o 
  -1   2  14      783.87      808.23     25.65 o 
   0   2  14       66.37       70.35     20.51 o 
   1   2  14      105.01      118.15     16.93 o 
   2   2  14      261.24      271.63     22.77 o 
   3   2  14      985.05      931.24     23.56 o 
   4   2  14       16.41       33.66     17.73 o 
   5   2  14      907.40      907.89     24.22 o 
   6   2  14       79.73       55.12     23.93 o 
   7   2  14      306.89      245.33     24.61 o 
   8   2  14       86.46       97.54     26.66 o 
 -12   3  14       21.01       27.74     30.81 o 
 -11   3  14       33.49       49.20     37.23 o 
 -10   3  14        5.70        9.29     19.00 o 
  -9   3  14       15.49       14.10     21.22 o 
  -8   3  14       27.06       24.10     21.54 o 
  -7   3  14        1.47      -24.10     20.30 o 
  -6   3  14        8.53        9.58     18.44 o 
  -5   3  14      108.00      105.84     17.98 o 
  -4   3  14      114.51       82.29     22.32 o 
  -3   3  14      832.62      791.64     23.13 o 
  -2   3  14      225.19      203.18     17.12 o 
  -1   3  14      221.88      248.52     17.25 o 
   0   3  14      203.14      207.97     18.73 o 
   1   3  14        0.21       12.80     16.63 o 
   2   3  14        2.46       22.15     20.01 o 
   3   3  14      519.04      483.25     19.75 o 
   4   3  14      183.72      154.12     19.09 o 
   5   3  14        0.03      -27.94     25.32 o 
   6   3  14       77.27       51.64     28.00 o 
   7   3  14        4.94       40.61     24.02 o 
 -11   4  14        1.37       -0.37     30.26 o 
 -10   4  14       35.29       45.75     31.14 o 
  -9   4  14      226.86      220.12     25.28 o 
  -8   4  14      340.06      358.66     26.76 o 
  -7   4  14        0.05        7.84     21.87 o 
  -6   4  14        3.62      -27.07     20.88 o 
  -5   4  14      255.74      261.43     19.90 o 
  -4   4  14      199.37      233.14     21.47 o 
  -3   4  14      429.94      439.39     19.10 o 
  -2   4  14      426.84      428.44     27.97 o 
  -1   4  14      201.32      220.65     19.23 o 
   0   4  14      120.89      157.50     16.73 o 
   1   4  14      109.49       93.90     18.13 o 
   2   4  14        2.12      -31.39     20.93 o 
   3   4  14       52.55       -3.69     18.56 o 
   4   4  14       67.76      102.39     37.57 o 
   5   4  14       15.86      -37.42     34.63 o 
   6   4  14       85.50       75.34     23.46 o 
   7   4  14       66.78       55.88     39.22 o 
 -10   5  14      182.61      210.97     37.64 o 
  -9   5  14       12.91       -7.48     34.15 o 
  -8   5  14       27.16        6.97     35.82 o 
  -7   5  14     1086.16     1164.47     35.92 o 
  -6   5  14      117.28      123.62     24.34 o 
  -5   5  14       69.10       61.49     23.59 o 
  -4   5  14      483.24      500.75     28.66 o 
  -3   5  14       78.12       79.94     19.14 o 
  -2   5  14       23.34       42.35     18.65 o 
  -1   5  14       17.02       -0.87     23.85 o 
   0   5  14        0.93       34.20     25.30 o 
   1   5  14      403.59      404.30     23.35 o 
   2   5  14      334.17      375.87     29.00 o 
   3   5  14        0.92       -0.61     44.98 o 
   4   5  14       70.79       81.54     33.61 o 
   5   5  14       72.89       95.69     41.30 o 
  -8   6  14      101.82       94.60     35.33 o 
  -7   6  14      138.06      183.94     41.54 o 
  -6   6  14      711.22      771.93     38.40 o 
  -5   6  14        1.84       -5.67     26.29 o 
  -4   6  14      171.54      244.01     30.32 o 
  -3   6  14        4.02        2.40     28.32 o 
  -2   6  14     1004.51      999.11     40.04 o 
  -1   6  14       18.26       38.98     31.50 o 
   0   6  14      155.12      109.60     35.77 o 
   1   6  14      224.94      211.54     44.70 o 
   2   6  14      186.75      167.04     36.72 o 
   3   6  14      249.23      257.35     43.35 o 
  -5   7  14        4.61       -9.83     85.95 o 
  -4   7  14      537.49      636.37     56.29 o 
  -3   7  14      102.66      101.88     53.52 o 
  -2   7  14       69.44       24.01     35.92 o 
  -1   7  14      105.43       45.60     45.90 o 
   0   7  14      132.42      118.56     50.88 o 
 -12   1  15      453.55      450.17     34.66 o 
 -11   1  15        0.57       -1.17     35.36 o 
 -10   1  15      100.57      103.41     20.84 o 
  -9   1  15       12.97       15.02     19.52 o 
  -8   1  15        6.35        4.99     17.31 o 
  -7   1  15       75.43      143.42     23.73 o 
  -6   1  15      102.92      146.95     27.40 o 
  -5   1  15      582.58      597.92     23.84 o 
  -4   1  15       63.27       57.30     21.28 o 
  -3   1  15       82.10       59.46     21.27 o 
  -2   1  15      195.63      192.86     21.81 o 
  -1   1  15      103.90      104.59     17.21 o 
   0   1  15       94.80      110.32     19.08 o 
   1   1  15       17.29       26.52     20.25 o 
   2   1  15      199.10      208.13     21.51 o 
   3   1  15      310.79      313.57     19.70 o 
   4   1  15      236.39      257.68     24.31 o 
   5   1  15       42.27       30.28     18.19 o 
   6   1  15      145.74       86.02     24.57 o 
   7   1  15      153.22      125.48     51.49 o 
 -12   2  15      236.30      359.91     48.17 o 
 -11   2  15      137.82      200.53     36.10 o 
 -10   2  15       81.78       92.29     44.09 o 
  -9   2  15        2.16       16.68     27.92 o 
  -8   2  15        0.21       -5.24     22.86 o 
  -7   2  15      542.79      512.55     25.67 o 
  -6   2  15       35.95        7.21     19.88 o 
  -5   2  15       74.77       44.18     19.02 o 
  -4   2  15       25.27       29.37     21.54 o 
  -3   2  15      220.76      213.97     24.41 o 
  -2   2  15       55.74       73.07     22.11 o 
  -1   2  15       14.07        2.45     19.93 o 
   0   2  15       92.47      107.65     17.07 o 
   1   2  15      546.03      551.50     25.98 o 
   2   2  15      146.13      120.82     16.59 o 
   3   2  15      122.52      105.94     23.08 o 
   4   2  15       63.82       53.64     20.50 o 
   5   2  15       22.38       76.90     25.38 o 
   6   2  15      357.60      414.61     35.29 o 
 -11   3  15       40.86       -6.07     35.04 o 
 -10   3  15       59.44       92.13     31.22 o 
  -9   3  15       31.97      -39.80     27.06 o 
  -8   3  15      709.43      681.29     31.63 o 
  -7   3  15       12.01       28.78     17.98 o 
  -6   3  15      803.14      767.92     27.17 o 
  -5   3  15        7.38       -3.16     21.12 o 
  -4   3  15       26.80       10.82     19.59 o 
  -3   3  15      185.26      205.77     26.07 o 
  -2   3  15        1.28       17.75     27.10 o 
  -1   3  15       45.69       47.12     21.90 o 
   0   3  15      593.97      625.81     26.57 o 
   1   3  15     1518.31     1520.63     32.91 o 
   2   3  15       11.51       20.19     21.92 o 
   3   3  15      482.18      484.60     22.60 o 
   4   3  15        3.74       63.64     33.76 o 
   5   3  15       93.82      105.49     39.53 o 
   6   3  15        0.45       -7.83     34.30 o 
 -10   4  15      219.16      262.25     36.27 o 
  -9   4  15      313.87      283.34     30.33 o 
  -8   4  15       13.24      -30.95     24.09 o 
  -7   4  15      615.60      666.59     30.34 o 
  -6   4  15       38.26       31.46     26.96 o 
  -5   4  15       40.91       15.23     31.01 o 
  -4   4  15       56.20       37.69     23.57 o 
  -3   4  15       31.83       53.85     29.32 o 
  -2   4  15      285.53      328.54     22.20 o 
  -1   4  15       67.21       47.98     33.88 o 
   0   4  15       38.11       38.65     47.45 o 
   1   4  15      368.34      408.58     26.66 o 
   2   4  15        4.43       -5.57     23.75 o 
   3   4  15        1.39      -54.50     36.33 o 
   4   4  15        1.44      -54.70     36.47 o 
   5   4  15       80.82       48.07     38.43 o 
  -8   5  15      381.37      423.31     30.61 o 
  -7   5  15       42.45       12.07     27.22 o 
  -6   5  15        2.18      -35.23     27.27 o 
  -5   5  15      317.15      356.97     31.55 o 
  -4   5  15       90.38      173.99     33.20 o 
  -3   5  15      278.84      329.16     30.40 o 
  -2   5  15       59.64       57.90     24.90 o 
  -1   5  15       66.38       67.17     32.68 o 
   0   5  15      578.00      621.99     27.04 o 
   1   5  15       16.95       -0.50     27.69 o 
   2   5  15       15.41      -17.58     30.75 o 
   3   5  15       59.86       17.84     43.32 o 
  -5   6  15       69.25       52.56     36.99 o 
  -4   6  15      113.58      131.46     31.71 o 
  -3   6  15       72.09      104.87     68.36 o 
  -2   6  15       11.16       31.64     42.26 o 
  -1   6  15      160.13      128.90     41.47 o 
   0   6  15       21.04      -40.28     35.81 o 
 -11   0  16        0.13      -27.41     59.24 o 
 -10   0  16      129.65       73.82     40.47 o 
  -9   0  16     1050.31     1077.27     52.67 o 
  -8   0  16     2632.45     2611.56     78.45 o 
  -7   0  16      164.97      207.31     35.94 o 
  -6   0  16      156.57      141.33     34.83 o 
  -5   0  16       44.15       55.55     30.79 o 
  -4   0  16        0.19       -7.66     35.01 o 
  -3   0  16      302.35      361.02     43.08 o 
  -2   0  16      168.65      220.33     71.42 o 
  -1   0  16       74.18      181.39     54.53 o 
   0   0  16      209.95      281.80     39.44 o 
   1   0  16      981.07     1055.46     48.35 o 
   2   0  16      464.54      476.98     56.16 o 
   3   0  16      478.28      526.42     44.36 o 
   4   0  16      177.94      173.01     51.90 o 
   5   0  16      805.64      826.12     45.95 o 
 -10   1  16      597.09      557.82     32.73 o 
  -9   1  16       39.84       23.52     23.92 o 
  -8   1  16      111.98      133.63     26.30 o 
  -7   1  16      485.15      478.60     33.24 o 
  -6   1  16       77.69      164.87     24.64 o 
  -5   1  16      111.61      151.89     24.52 o 
  -4   1  16       35.45       31.77     25.58 o 
  -3   1  16        0.42      -30.34     24.15 o 
  -2   1  16      117.52      109.36     27.43 o 
  -1   1  16      334.84      328.15     25.38 o 
   0   1  16       15.28        5.91     23.39 o 
   1   1  16       10.69        4.73     25.70 o 
   2   1  16        6.68      -19.12     26.09 o 
   3   1  16       41.09       34.58     24.67 o 
   4   1  16        2.80       -3.17     33.89 o 
   5   1  16        0.21       28.51     51.14 o 
 -10   2  16       99.86       83.79     46.28 o 
  -9   2  16     1307.06     1289.35     37.83 o 
  -8   2  16       31.12        0.25     29.67 o 
  -7   2  16        0.01        8.19     30.33 o 
  -6   2  16      500.65      470.05     27.07 o 
  -5   2  16       52.91       66.05     22.16 o 
  -4   2  16       24.24       42.56     23.66 o 
  -3   2  16       18.58        5.17     19.38 o 
  -2   2  16        3.06       -0.76     25.41 o 
  -1   2  16       36.89       29.90     35.59 o 
   0   2  16        1.58        7.47     28.07 o 
   1   2  16       33.61       54.13     25.49 o 
   2   2  16        1.83        8.25     26.19 o 
   3   2  16        3.95        3.43     24.48 o 
   4   2  16       92.41      129.86     30.57 o 
   5   2  16       30.25       87.32     48.34 o 
  -9   3  16        5.51      -24.88     37.11 o 
  -8   3  16       13.38        8.61     28.67 o 
  -7   3  16       11.09       14.74     27.96 o 
  -6   3  16        5.65       44.53     29.39 o 
  -5   3  16      166.18      140.15     26.29 o 
  -4   3  16        9.40       19.47     23.15 o 
  -3   3  16       66.36       56.36     27.66 o 
  -2   3  16      483.09      442.96     29.20 o 
  -1   3  16        1.35       17.87     24.29 o 
   0   3  16      350.12      337.17     25.62 o 
   1   3  16      147.68      182.51     29.25 o 
   2   3  16       22.70       47.48     22.24 o 
   3   3  16        0.27       14.51     33.77 o 
   4   3  16        0.81      -21.51     37.07 o 
  -8   4  16       17.87       27.86     31.34 o 
  -7   4  16        1.36       17.15     27.96 o 
  -6   4  16      214.55      214.73     34.68 o 
  -5   4  16      554.65      540.04     44.54 o 
  -4   4  16      211.71      295.93     28.62 o 
  -3   4  16       27.79       92.17     26.42 o 
  -2   4  16        7.39       37.15     30.82 o 
  -1   4  16      446.73      480.25     42.32 o 
   0   4  16      386.36      442.37     31.67 o 
   1   4  16      204.16      197.23     25.36 o 
   2   4  16       45.05       -8.88     33.58 o 
  -5   5  16        6.18       -1.44     40.08 o 
  -4   5  16      258.83      240.65     34.95 o 
  -3   5  16        1.89       60.84     35.39 o 
  -2   5  16      621.45      604.04     34.14 o 
  -1   5  16      108.47      161.81     28.88 o 
   0   5  16        2.87        4.60     35.37 o 
  -8   1  17      384.20      383.67     28.67 o 
  -7   1  17       85.78       55.65     27.74 o 
  -6   1  17      560.79      547.40     36.52 o 
  -5   1  17        1.05       88.96     30.62 o 
  -4   1  17      383.98      487.07     30.96 o 
  -3   1  17        6.33      -21.22     34.29 o 
  -2   1  17      406.65      456.02     31.02 o 
  -1   1  17       44.92      -10.40     30.03 o 
   0   1  17       62.58       55.57     32.35 o 
   1   1  17       74.34       33.87     36.40 o 
   2   1  17      683.67      540.51     38.58 o 
   3   1  17       26.93      -20.97     60.69 o 
  -8   2  17      230.43      249.61     45.76 o 
  -7   2  17        2.87       15.56     39.40 o 
  -6   2  17       38.75       -3.40     26.05 o 
  -5   2  17      267.96      270.35     30.97 o 
  -4   2  17       78.50       86.78     22.27 o 
  -3   2  17       77.54       36.20     30.33 o 
  -2   2  17       60.33       72.56     27.61 o 
  -1   2  17      222.25      230.40     33.85 o 
   0   2  17      256.53      313.63     35.86 o 
   1   2  17      110.49      126.05     32.93 o 
   2   2  17        7.10       -3.07     32.82 o 
  -6   3  17        6.47       41.50     32.41 o 
  -5   3  17       20.18       48.71     33.62 o 
  -4   3  17        0.86      -26.61     36.48 o 
  -3   3  17      634.51      621.87     31.90 o 
  -2   3  17       10.63       15.62     26.31 o 
  -1   3  17       27.03      -10.17     61.84 o 
   0   3  17        0.74        4.21     25.83 o 
   1   3  17      140.40       11.30     55.78 o 
  -4   0  18       96.48       44.64     74.53 o 
  -3   0  18      194.58      171.40     48.05 o 
  -2   0  18       53.45       50.15     70.59 o 
  -3   1  18      101.87       81.93     55.43 o 
                                                 
